# Supplementary material for: LLM-Assisted Scoping Review of Artificial Intelligence in Brazilian Public Health: Lessons from Transfer and Federated Learning for Resource-Constrained Settings
Source: Int J Environ Res Public Health. 2026 Jan 7;23(1):81. doi: 10.3390/ijerph23010081 (PMC12840889; doi:10.3390/ijerph23010081)
Supplement: Supplementary file 1 [file ijerph-23-00081-s001.zip]

Archive with 3 entries (3 files):
- Supplementary File S1-Planilha estudos IA Brasil .xlsx
- Supplementary File S2-Estudos_relevantes_IA_Brasil_349.xlsx
- Supplementary File S3-PRISMA-ScR-Fillable-Checklist_10Sept2019.pdf
