# Supplementary material for: LLM-Assisted Scoping Review of Artificial Intelligence in Brazilian Public Health: Lessons from Transfer and Federated Learning for Resource-Constrained Settings
Source: Int J Environ Res Public Health. 2026 Jan 7;23(1):81. doi: 10.3390/ijerph23010081 (PMC12840889; doi:10.3390/ijerph23010081)
Supplement: Supplementary file 1 [file ijerph-23-00081-s001.zip › Supplementary File S1-Planilha estudos IA Brasil .xlsx]

## Sheet: export_20250726
ID	Title	Author(s)	Source	Journal	Language(s)	Publication year	Fulltext URL
"S0103-11042025000200402-scl"	Aplicação da Inteligência Artificial na Atenção Primária à Saúde: revisão de escopo e avaliação crítica	Torres, Douglas Rodrigues, Wermelinger, Eduardo Dias, Ferreira, Aldo Pacheco	Saúde em Debate
S1981-77462025000100503-scl	Organização do trabalho em saúde e as transformações digitais: uma perspectiva comparada entre o Brasil e Portugal	Rodrigues, Paôlla Layanna Fernandes, Menezes, Érica Lima Costa de, Scherer, Magda Duarte dos Anjos, Bispo Júnior, José Patrício, Prado, Nília Maria de Brito Lima	Trabalho, Educação e Saúde
S0103-73312025000100605-scl	Abordagens regulatórias na proteção de dados em saúde: uma revisão integrativa de 2018 a 2023	Gonçalo, Wemerson, Souza, Maria Clara de, Santos, Wellington Pinheiro dos, Oliveira, Fábio Henrique Cavalcanti de	Physis: Revista de Saúde Coletiva
S1519-69842025000100163-scl	Technological advances and the use of IoT in monitoring Diaphorina citri in citrus cultivation	Silva, Eduardo Goiano da, Ponce, Franciely da Silva, Souza, Silvia Graciele Hulse de	Brazilian Journal of Biology
S0066-782X2025000400309-scl	Uso da Inteligência Artificial Aplicada ao Eletrocardiograma para Diagnóstico de Disfunção Sistólica Ventricular Esquerda	Santana Júnior, Wilton Batista de, Pinto Filho, Marcelo M., Barreto, Sandhi Maria, Foppa, Murilo, Giatti, Luana, Khera, Rohan, Ribeiro, Antonio Luiz Pinho	Arquivos Brasileiros de Cardiologia
S1415-52732025000100200-scl	Novos campos de atuação do nutricionista no Brasil: a emergência das inovações tecnológicas digitais, incluindo o uso da inteligência artificial	Vasconcelos, Francisco de Assis Guedes de	Revista de Nutrição
S0102-311X2025000501100-scl	Regulatory technology arrangements for hospital bed access during the COVID-19 pandemic: scope review	Freire, Mariana Prado, Chioro, Arthur, Tureck, Fernando, Tofani, Luís Fernando Nogueira, Silva, Letícia Gabriela da, Bigal, André Luiz, Vieira, Amanda da Cruz Santos, Louvison, Marília Cristina Prado	Cadernos de Saúde Pública
S1983-80422025000100520-scl	Implicações bioéticas da utilização da inteligência artificial na área da saúde: revisão integrativa da literatura	Conceição, Ranna Gabriele Sampaio da, Miranda, Roberta Barros de, Jesus, Lidia Maria Santana Bispo de, Santos, Charles Souza, Neta, Maria Madalena Souza dos Anjos, Yarid, Sérgio Donha	Revista Bioética
S2176-91332025000100603-scl	Tecnologia educacional aplicada à educação ambiental: inovar para enfrentamento das mudanças climáticas	Castro, Nádile Juliane Costa de, Paes, Fernanda Teixeira, Almeida, Raíssa Moura de, Sousa, Letícia Barbosa de, Takolodjou, Mahougnon Aïcha, Silva, Micaeli dos Santos, Batista, Aysha Fernanda Costa	Cogitare Enfermagem
S1983-51752025000100300-scl	Limitações e desafios na incorporação da inteligência artificial em cirurgia plástica: Uma revisão sistemática	Herzog, Carolina Guimarães, Jardim, Georgia Marques, Decol, Alexandre Perin, Palma, Vinicius Urbano, Alves, Gabriel de Paula, Negri, Rafaela Dall Ara, Soares, Andrielle Miozzo, Valente, Denis Souto	Revista Brasileira de Cirurgia Plástica
S0101-28002024000400305-scl	Prediction of metabolic syndrome and its associated risk factors in patients with chronic kidney disease using machine learning techniques	Bittencourt, Jalila Andréa Sampaio, Sousa Junior, Carlos Magno, Santana, Ewaldo Eder Carvalho, Moraes, Yuri Armin Crispim de, Carneiro, Erika Cristina Ribeiro de Lima, Fontes, Ariadna Jansen Campos, Chagas, Lucas Almeida das, Melo, Naruna Aritana Costa, Pereira, Cindy Lima, Penha, Margareth Costa, Pires, Nilviane, Araujo Júnior, Edward, Barros Filho, Allan Kardec Duailibe, Nascimento, Maria do De…	Brazilian Journal of Nephrology
S1517-86922024000101006-scl	AI BASED MOTION ANALYSIS SOFTWARE FOR SPORT AND PHYSICAL THERAPY ASSESSMENT	Zsarnoczky-Dulhazi, Fanni, Agod, Solt, Szarka, Steve, Tuza, Kornelia, Kopper, Bence	Revista Brasileira de Medicina do Esporte
S0303-76572024000103400-scl	Big data em Saúde do Trabalhador: o quão distantes estamos?	Fagundes, Thales Pardini, Wichmann, Roberta Moreira, Silva, Maria Eduarda de Lima e, Oliveira, Tiago Almeida de	Revista Brasileira de Saúde Ocupacional
S0102-311X2024001100100-scl	Artificial intelligence and editorial process in CSP	Alves, Luciana Correia, Lima, Luciana Dias de, Carvalho, Marilia Sá	Cadernos de Saúde Pública
S0103-37862024000100515-scl	O paradoxo profundo: dos kernels à maquiagem social	Nascimento, Eduardo Lima Leite, Sales, Rodrigo de	Transinformação
S0104-11692024000100335-scl	Nursing workload: use of artificial intelligence to develop a classifier model	Rosa, Ninon Girardon da, Vaz, Tiago Andres, Lucena, Amália de Fátima	Revista Latino-Americana de Enfermagem
S0100-55022024000200801-scl	Preceptor: o profissional de saúde-educador do século XXI	Botti, Sérgio Henrique de Oliveira, Rego, Sergio Tavares de Almeida	Revista Brasileira de Educação Médica
S0104-11692024000100500-scl	Using the Chat Generative Pre-trained Transformer in academic writing in health: a scoping review	Costa, Isabelle Cristinne Pinto, Nascimento, Murilo César do, Treviso, Patrícia, Chini, Lucélia Terra, Roza, Bartira de Aguiar, Barbosa, Sayonara De Fátima Faria, Mendes, Karina Dal Sasso	Revista Latino-Americana de Enfermagem
S0103-49792024000100906-scl	PADRÕES DEPRESSIVOS: fenotipagem digital e subjetivação neoliberal	Ferreira, Pedro P., Gonçalves, Rafael	Caderno CRH
S0102-311X2024001001413-scl	Comparative analysis of BERT-based and generative large language models for detecting suicidal ideation: a performance evaluation study	Oliveira, Adonias Caetano de, Bessa, Renato Freitas, Teles, Ariel Soares	Cadernos de Saúde Pública
S1983-80422024000100220-scl	Inteligência artificial e suas implicações éticas e legais: revisão integrativa	Nascimento, Sabrina Maciel, Paiva, Tábita Maika Gama de, Kasuga, Marcos Paulo Maciel, Silva, Thiago de Assis Furtado, Crozara, Conceição Maria Guedes, Byk, Jonas, Furtado, Silvania da Conceição	Revista Bioética
S1413-81232024000100203-scl	A literacia em saúde no ChatGPT: explorando o potencial de uso de inteligência artificial para a elaboração de textos acadêmicos	Peres, Frederico	Ciência &amp
S1983-80422024000100206-scl	Bioética clínica, deliberação e digitalização da medicina	Paulo Neto, Alberto	Revista Bioética
S0004-282X2024000800300-scl	Digital health in stroke: a narrative review	Silva, Gisele Sampaio, Andrade, João Brainer Clares de	Arquivos de Neuro-Psiquiatria
S0102-311X2024000601408-scl	CSP em 40 anos de publicação científica	Lima, Luciana Dias de, Carvalho, Marilia Sá, Alves, Luciana Correia	Cadernos de Saúde Pública
S0103-40142023000300181-scl	Segurança alimentar: reflexões sobre um problema complexo	DOMENE, SEMÍRAMIS MARTINS ÁLVARES, AGOSTINI, KAYNA, ALMEIDA, GABRIEL NATALE PINTO DE, CAMARGO, RAFAELLA GUIMARÃES MORAES, CARVALHO, ALINE MARTINS DE, CORRÊA, FERNANDO ELIAS, DELBEM, ALEXANDRE CLÁUDIO BOTAZZO, DOMINGOS, SARA STEFANI, DRUCKER, DEBORA PIGNATARI, MARCHIONI, DIRCE MARIA LOBO, MARTINS, ISABELA PRADO, MONTEDO, UIARA BANDINELI, RIBEIRO, EVANDRO MARCOS SAIDEL, SANTIAGO, RAQUEL DE ANDRADE …	Estudos Avançados
S0102-67202023000100602-scl	THE LANGUAGE MODELS IN HEALTHCARE AND THE ROLE OF CHATGPT: COMMENTS	Kleebayoon, Amnuay, Wiwanitkit, Viroj	ABCD. Arquivos Brasileiros de Cirurgia Digestiva (São Paulo)
S2176-91332023000100403-scl	MODELAGEM DE SISTEMA ESPECIALISTA PARA AVALIAÇÃO MULTIDIMENSIONAL DE PESSOAS IDOSAS	Siqueira, Fernanda Matoso, Castro, Edna Aparecida Barbosa de, Carvalho, Dárliton Barbosa Feres, Trindade, Gabriel Santos, Cruz, Gylce Eloisa Cabreira Panitz, Mendonça, Érica Toledo de, Cavalcante, Ricardo Bezerra	Cogitare Enfermagem
S1984-64872023000100300-scl	Apresentação: Por que perspectivas latino-americanas sobre feminismo, gênero e sexualidade em tecnologias digitais	Sívori, Horacio Federico, Parreiras, Carolina, Peña, Paz	Sexualidad, Salud y Sociedad (Rio de Janeiro)
S0104-12902023000300509-scl	Questões da saúde digital para o SUS: a “saúde móvel” e a automação algorítmica do saber-poder da medicina	Modolo, Leandro, Carvalho, Sergio, Dias, Thais	Saúde e Sociedade
S1983-80422023000100544-scl	Artificial intelligence in health and bioethical implications: a systematic review	Elias, Mariele Abadia, Faversani, Luciana Arruda, Moreira, Josiane Aparecida Vieira, Masiero, Anelise Viapiana, Cunha, Natalia Veronez da	Revista Bioética
S1415-790X2023000100420-scl	Emergency department use and Artificial Intelligence in Pelotas: design and baseline results	Delpino, Felipe Mendes, Figueiredo, Lílian Munhoz, Costa, Ândria Krolow, Carreno, Ioná, Silva, Luan Nascimento da, Flores, Alana Duarte, Pinheiro, Milena Afonso, Silva, Eloisa Porciúncula da, Marques, Gabriela Ávila, Saes, Mirelle de Oliveira, Duro, Suele Manjourany Silva, Facchini, Luiz Augusto, Vissoci, João Ricardo Nickenig, Flores, Thaynã Ramos, Demarco, Flávio Fernando, Blumenberg, Cauane, C…	Revista Brasileira de Epidemiologia
S1676-24442006000500012-scl	Estratégias auxiliares para graduação dos tumores astrocíticos segundo os critérios histopatológicos estabelecidos pela OMS	Faria, Mário Henrique Girão, Patrocínio, Régia Maria do Socorro Vidal do, Rabenhorst, Silvia Helena Barem	Jornal Brasileiro de Patologia e Medicina Laboratorial
DISSERTAÇÃO	IDENTIFICAÇÃO DE PACIENTES DE ALTO CUSTO COM A UTILIZAÇÃO DE DADOS ADMINISTRATIVOS E AUTORREFERIDOS POR MEIO DO APRENDIZADO DE MÁQUINA	ANA LUISA GONCALVES GOMES COELHO SELEME (Discente)
DISSERTAÇÃO	MINING HEALTH - SISTEMA DE IDENTIFICAÇÃO ANÁLISE E PREVISÃO PARA DIAGNÓSTICO ANTECIPADO DE DOENÇAS	KRISNA DE AQUINO LIRA (Discente)
DISSERTAÇÃO	Contribuições da inteligência artificial na judicialização da saúde	FLAVIO IASSUO TAKAKURA (Discente)
TESE	Metodologia para classificação de sinal eletroquímico para monitoramento de corrosão	MARCO ANTONIO DE CAMPOS MENEZES (Discente)
DISSERTAÇÃO	MODELO DE AVALIAÇÃO DA QUALIDADE DO SANEAMENTO BÁSICO POR SISTEMA DE INFERÊNCIA FUZZY	ALINE SANTOS DO NASCIMENTO (Discente)
TESE	MODELOS DE APRENDIZADO DE MÁQUINA PARA PREDIÇÃO DE ÓBITO DE PACIENTES EM HEMODIÁLISE UTILIZANDO BIOMARCADORES	ISABEL CRISTINA REINHEIMER (Discente)
DISSERTAÇÃO	PREDIÇÃO DO DIAGNÓSTICO DE ACIDENTE VASCULAR CEREBRAL EM ADULTOS: APLICAÇÃO DE MACHINE LEARNING	NATHANAEL DE SOUZA MACIEL (Discente)
DISSERTAÇÃO	Algoritmos de inteligência artificial para identificar erros de predição em desfechos de pacientes com covid-19	KEVIN ANDERSON RUPERTO MATEO PANDURO (Discente)
DISSERTAÇÃO	DESEMPENHO DE RETINOGRAFIA PORTÁTIL COM INTELIGÊNCIA ARTIFICIAL NO RASTREIO DE RETINOPATIA DIABÉTICA NA ATENÇÃO PRIMÁRIA EM SAÚDE	DANIELA OSORIO ALVES (Discente)
TESE	Moldando o Futuro da Inteligência Artificial Responsável para a Saúde no Brasil	SIMONE AUXILIADORA BORGES OLIVEIRA (Discente)
TESE	Direitos dos pacientes em contextos de aplicação de inteligência artificial nos cuidados à saúde	SAMUEL RODRIGUES DE OLIVEIRA (Discente)
TESE	DA SAÚDE PÚBLICA AOS DIREITOS HUMANOS: GOVERNANÇA ELETRÔNICA EFICIENTE PARA ACESSO INTEGRAL AOS SERVIÇOS PÚBLICOS A PARTIR DE UM ESTUDO DO PROJETO "PROVA DE VIDA DIGITAL" .	GABRIELI DE CAMARGO (Discente)
DISSERTAÇÃO	Aprendizado de máquina aplicado à predição de modos de falha e riscos em equipamentos monitorados no cenário da Indústria 4.0: Um estudo de caso de uma planta hidrogeradora.	ALECIO JULIO SILVA (Discente)
TESE	Políticas públicas e fatores socioeconômicos na dinâmica da hanseníase no Estado do Pará	DENILSON JOSE SILVA FEITOSA JUNIOR (Discente)
TESE	Inteligência artificial aplicada ao monitoramento de estruturas: detecção de alterações mecânico-estruturais baseada no uso de redes neurais autocodificadoras esparsas para a caracterização de respostas dinâmicas	RAFAELLE PIAZZAROLI FINOTTI AMARAL (Discente)
DISSERTAÇÃO	Abordagem antirracista como pilar fundamental no design de intervenções de inteligência artificial na área de saúde	FERNANDA MARIA DE SOUZA ALVES (Discente)
TESE	A ascensão da Farmácia Clínica integrada à Tecnologia da Informação na era da saúde digital: da educação à inteligência artificial	WALLACE ENTRINGER BOTTACIN (Discente)
TRABALHO DE CONCLUSÃO	Inteligência Artificial em Saúde	DISSERTAÇÃO
DISSERTAÇÃO	Análise Exploratória e Experimental de Aplicações de Inteligência Artificial para Classificação de Descrições Incongruentes em Compras na Área de Saúde Pública	WESCKLEY FARIA GOMES (Discente)
TESE	PHOTONIC TEXTILES: OPTICAL FIBER INTEGRATED SMART TEXTILE FOR HEALTHCARE APPLICATIONS	LETICIA MUNHOZ DE AVELLAR (Discente)
TESE	Um estudo sobre aprendizado de máquina multimodal para identificar a depressão em adolescentes brasileiros usando dados coletados via smartphones	RAMASIO FERREIRA DE MELO (Discente)
DISSERTAÇÃO	EMPREGO DE INTELIGÊNCIA ARTIFICIAL NA PREDIÇÃO DE DESFECHOS GESTAIONAIS	ANTONIO BRAULIO DE OLIVEIRA E SILVA FILHO (Discente)
DISSERTAÇÃO	APLICAÇÃO DE INTELIGÊNCIA ARTIFICIAL (IA) NA PREVENÇÃO DE INCIDENTES À PACIENTES EM SERVIÇOS HOSPITALARES	CRISTIANO DRUMOND RIBEIRO (Discente)
TESE	Transformação digital na saúde materna: o uso de um dispositivo vestível e da inteligência artificial para a predição de desfechos da gravidez e parto	FRANCISCO BARBOSA JUNIOR (Discente)
DISSERTAÇÃO	VALIDAÇÃO DE UM SISTEMA DE AUTOAVALIAÇÃO E ACONSELHAMENTO PARA PRÁTICA ATIVIDADE FÍSICA	ARIEL JOSE DO NASCIMENTO (Discente)
DISSERTAÇÃO	Software de apoio ao diagnóstico da hanseníase aplicado ao teste da histamina endógena	WILBERT DENER LEMOS COSTA (Discente)
DISSERTAÇÃO	INTELIGÊNCIA ARTIFICIAL EM SAÚDE: O USO DE MACHINE LEARNING PARA AUXILIAR A PREDIÇÃO DO DIABETES MELLITUS.	LEANDRO MARCOS DE OLIVEIRA (Discente)
DISSERTAÇÃO	Detecção de erros e fraudes em gastos públicos nas áreas da saúde e educação: uma abordagem utilizando inteligência artificial.	RAFAEL MAIA PINTO (Discente)
DISSERTAÇÃO	ANÁLISE PREDITIVA BASEADA EM INTELIGÊNCIA ARTIFICIAL: UM CAMINHO PARA A TRANSFORMAÇÃO DO MODELO DE VIGILÂNCIA DAS DOENÇAS CRÔNICAS NÃO TRANSMISSÍVEIS	LUIS FELIPE MACHADO DA SILVA (Discente)
TESE	Redes bayesianas, redes credais e inferência causal: uma aplicação na análise do impacto da gravidez na adolescência sobre a evasão escolar	EMERSON FLAMARION DA CRUZ (Discente)
TESE	An Architecture for E-Health Systems that supports Patient Monitoring and Caregivers Notification based on a Reasoning Model to avoid Alarm Fatigue	CHRYSTINNE OLIVEIRA FERNANDES (Discente)
DISSERTAÇÃO	ASSISTENTE VIRTUAL MOBILE PARA O AUXÍLIO NO TRATAMENTO DA TUBERCULOSE	BARBARA FERREIRA DA SILVA SOUZA MONEDEIRO (Discente)
DISSERTAÇÃO	CONCRETIZAÇÃO DO DIREITO SOCIAL À SAÚDE ATRAVÉS DE INOVAÇÕES TECNOLÓGICAS E AS FRONTEIRAS DO DIREITO À PRIVACIDADE:O CASO DO ASSISTENTE VIRTUAL SARA EM GUARAPUAVA-PR	FELIPE ANTONIO PARIZOTTO (Discente)
DISSERTAÇÃO	Inteligência Artificial em Gestão de Operações de Saúde: Avanços para Identificação Precoce de Sinais de Deterioração Clínica de Pacientes.	GLORIA DE FATIMA PEREIRA VENTURINI (Discente)
DISSERTAÇÃO	Desenvolvimento de Sistema Inteligente para Avaliação Multidimensional de pessoas idosas	FERNANDA MATOSO SIQUEIRA (Discente)
DISSERTAÇÃO	Análise exploratória e aplicação de técnicas de classificação em dados de acidentes de trabalho da indústria de transformação	BEATRIZ LAVEZO DOS REIS (Discente)
TESE	CONSTRUÇÃO DE UM SISTEMA DE INTELIGÊNCIA ARTIFICIAL PARA AVALIAÇÃO DE EVIDÊNCIAS CIENTÍFICAS EM SAÚDE	ALISSON OLIVEIRA DOS SANTOS (Discente)
DISSERTAÇÃO	Aplicando técnicas de inteligência artificial e aprendizado de máquina para o monitoramento automático de publicidades de alimentos no Brasil	MICHELE BITTENCOURT RODRIGUES (Discente)
TRABALHO DE CONCLUSÃO	SANGRAMENTOS INDUZIDOS POR MEDICAMENTOS EM PACIENTES HOSPITALIZADOS: DETECÇÃO	TESE
TRABALHO DE CONCLUSÃO	INTELIGÊNCIA ARTIFICIAL	TESE
DISSERTAÇÃO	H-KaaS: Uma arquitetura de referência baseada em conhecimento como serviço para e-saúde	RENAN GOMES BARRETO (Discente)
DISSERTAÇÃO	Inteligência Artificial em Gestão de Operações de Saúde: Avanços para Identificação Precoce de Sinais de Deterioração Clínica de Pacientes.	GLORIA DE FATIMA PEREIRA VENTURINI (Discente)
DISSERTAÇÃO	Modelo computacional para recomendação de médico especialista utilizando dados históricos de pacientes em uma clínica privada: Uma Abordagem Utilizando Inteligência Artificial	GABRIEL UBERTI VIEIRA MESSINA (Discente)
TESE	Performatividade tecnológica: a emergência de uma nova cultura na saúde	MAYLER OLOMBRADA NUNES DE SANTOS (Discente)
DISSERTAÇÃO	Análise exploratória e aplicação de técnicas de classificação em dados de acidentes de trabalho da indústria de transformação	BEATRIZ LAVEZO DOS REIS (Discente)
TESE	INTELIGÊNCIA ARTIFICIAL COMO FERRAMENTA AUXILIAR NO MANEJO DA DOR CRÔNICA NA ATENÇÃO PRIMÁRIA À SAÚDE	FREDERICO DE OLIVEIRA MEIRELLES (Discente)
DISSERTAÇÃO	INTELIGÊNCIA ARTIFICIAL E SAÚDE MENTAL: POSSIBILIDADES DURANTE A PANDEMIA DE COVID-19 E PROBLEMAS ÉTICOS	BERNARD MARTINS PAZ (Discente)
TESE	INOVAÇÃO NA SAÚDE: APLICAÇÃO DE INTELIGÊNCIA ARTIFICIAL NA PREDIÇÃO DE OBESIDADE ADULTA	VANDOIR WELCHEN (Discente)
TRABALHO DE CONCLUSÃO	Desafios para a adoção de Inteligência Artificial pelo Sistema Único de Saúde (SUS): ética	TESE
DISSERTAÇÃO	Aprendizado de Máquina Aplicado à Predição de Doenças Crônicas: Um Estudo de Caso de Hipertensão Arterial	JAQUELINE LOPES DIAS (Discente)
TESE	INTELIGENCIA ARTIFICIAL APLICADA AO ECOSSISTEMA DE REGULACAO DO ESTADO RIO GRANDE DO NORTE (REGULA RN): ANALISES BASEADAS EM MACHINE LEARNING EM LEITOS COVID-19 E LEITOS GERAIS	TIAGO DE OLIVEIRA BARRETO (Discente)
DISSERTAÇÃO	Predição de Tratamentos Ortodônticos como Estimativa do Alinhamento da Dentição: uma abordagem de inteligência artificial aplicada	DANIELA DENIS GUIDO (Discente)
TESE	Uso da Inteligência Artificial em Chatbot para apoio aos Estudantes do Cursos a Distância na Área da Saúde	DANIEL LICO DOS ANJOS AFONSO (Discente)
TESE	Adaptação de algoritmos híbridos baseados em Aprendizagem de Máquinas para aplicação em problemas na área de Saúde com base de dados desbalanceadas	LAERCIO IVES SANTOS (Discente)
DISSERTAÇÃO	Modelo de inteligência artificial pelo método deep learning para predição de tempo de sala operatória	VICTOR SAPOUNTZAKIS RIBEIRO (Discente)
DISSERTAÇÃO	IDENTIFICAÇÃO DE PACIENTES DE ALTO CUSTO COM A UTILIZAÇÃO DE DADOS ADMINISTRATIVOS E AUTORREFERIDOS POR MEIO DO APRENDIZADO DE MÁQUINA	ANA LUISA GONCALVES GOMES COELHO SELEME (Discente)
DISSERTAÇÃO	EXTRAÇÃO E CLASSIFICAÇÃO DE DOENÇAS EM GUIAS DE SERVIÇOS MÉDICOS UTILIZANDO APRENDIZADO DE MÁQUINA.	LUCAS MOURA BELO (Discente)
TESE	Regulação da inteligência artificial na saúde	DANIEL DE ARAUJO DOURADO (Discente)
TESE	PROPOSTA DE NOVAS METODOLOGIAS DE ANÁLISE DE CÉLULAS SANGUÍNEAS POR MEIO DOS MÉTODOS BSCM (BLOOD SMEAR COMPUTATIONAL METHOD) E BSIM (BLOOD SMEAR INTELIGENCE METHOD): INFORMÁTICA MÉDICA DE BAIXO CUSTO APLICADA A SÁUDE PÚBLICA	ANA CAROLINA BORGES MONTEIRO (Discente)
DISSERTAÇÃO	Aplicação de Aprendizado de Máquinas para Detecção de Imperfeições Geométricas em Vigas.	FERNANDO VIANNA BRASIL MEDEIROS (Discente)
DISSERTAÇÃO	Estimativa de carga de trabalho de enfermeiros em 5 uma UTI por meio de redes neurais e IoT-fog	RENE NOLIO SANTA CRUZ (Discente)
DISSERTAÇÃO	Bioética Complexa e o uso de sistemas de Inteligência Artificial (IA) no campo da saúde: um estudo de métodos mistos	EVELISE SCARABOTO DUARTE (Discente)
TESE	MOVIMENTO HUMANO E INTELIGÊNCIA ARTIFICIAL: DESVIOS ESCOLIÓTICOS NA COLUNA LOMBAR	JOSE RICARDO LOURENCO DE OLIVEIRA (Discente)
TESE	Modelo classificador preditivo para avaliação da carga de trabalho de enfermagem: uma análise secundária de Big Data	NINON GIRARDON DA ROSA (Discente)
DISSERTAÇÃO	Desenvolvimento de novos métodos de diagnóstico point-of-care baseado em: Previsão in-silico de propriedades imunogênicas e estruturais da proteína Rv1509 do Mycobacterium tuberculosis e o uso de ferramentas de inteligência artificial para triagem e monitoramento da doença	LUIZ FILIPE SANTOS COSTA (Discente)
DISSERTAÇÃO	POLÍTICAS PÚBLICAS EN SALUD CON USO DE INTELIGENCIA ARTIFICIAL: PRODUCCIÓN DE CONOCIMIENTO CIENTÍFICO EN AMÉRICA DEL SUR	ITALA JEANETTE LAURENTE GRADOS (Discente)
TESE	MACHINE LEARNING MODELS FOR HEALTHCARE: A DATA-CENTRIC APPROACH	MARIA GABRIELA VALERIANO (Discente)
DISSERTAÇÃO	Aprendizado de máquina aplicado à predição de modos de falha e riscos em equipamentos monitorados no cenário da Indústria 4.0: Um estudo de caso de uma planta hidrogeradora.	ALECIO JULIO SILVA (Discente)
DISSERTAÇÃO	O ACESSO UNIVERSAL AOS SERVIÇOS DE SAÚDE NO BRASIL FRENTE À APLICAÇÃO DE NOVAS TECNOLOGIAS	ANABELA CRISTINA HIRATA (Discente)
DISSERTAÇÃO	INOVAÇÃO ABERTA EM SAÚDE PARA O ENFRENTAMENTO À COVID-19 PELO GOVERNO DO ESTADO DE SÃO PAULO: DIFICULDADES E APRENDIZADOS	DEUSA MARCON PEREIRA (Discente)
Engenharia Elétrica e de Telecomunicações	Comparação das técnicas MFCC	TRABALHO DE CONCLUSÃO
TESE	Adaptação de algoritmos híbridos baseados em Aprendizagem de Máquinas para aplicação em problemas na área de Saúde com base de dados desbalanceadas	LAERCIO IVES SANTOS (Discente)
TESE	Redes bayesianas, redes credais e inferência causal: uma aplicação na análise do impacto da gravidez na adolescência sobre a evasão escolar	EMERSON FLAMARION DA CRUZ (Discente)
DISSERTAÇÃO	DESENVOLVIMENTO DE ALGORITMO DE INTELIGÊNCIA ARTIFICIAL PARA DETECÇÃO DE HEMORRAGIAS INTRACRANIANAS PÓS TRAUMAS CRANIOENCEFÁLICO E SEUS POTENCIAIS BENEFÍCIOS NO SUS FÁCIL	TALLES HENRIQUE CAIXETA (Discente)
TESE	Inteligência artificial aplicada ao monitoramento de estruturas: detecção de alterações mecânico-estruturais baseada no uso de redes neurais autocodificadoras esparsas para a caracterização de respostas dinâmicas	RAFAELLE PIAZZAROLI FINOTTI AMARAL (Discente)
DISSERTAÇÃO	Avaliação do impacto na identificação de pacientes com risco de sepse após a implantação de um robô cognitivo gerenciador de risco (Robô Laura)	ALINE JUNSKOWSKI KALIL (Discente)
TRABALHO DE CONCLUSÃO	Desenvolvimento de soluções tecnológicas inclusivas em saúde mental: A interseção entre ciência da informação	DISSERTAÇÃO
DISSERTAÇÃO	VALIDAÇÃO DE UM SISTEMA DE AUTOAVALIAÇÃO E ACONSELHAMENTO PARA PRÁTICA ATIVIDADE FÍSICA	ARIEL JOSE DO NASCIMENTO (Discente)
DISSERTAÇÃO	DA EFICIÊNCA À LEGITIMIDADE DO USO DA INTELIGÊNCIA ARTIFICIAL PARA CONCRETIZAR O DIREITO À SAÚDE NO BRASIL .	FERNANDA VIERO DA SILVA (Discente)
DISSERTAÇÃO	ACEITABILIDADE DA UTILIZAÇÃO DE INTELIGÊNCIA ARTIFICIAL NA TOMADA DE DECISÃO MÉDICA: FERRAMENTAS EDUCATIVAS PARA UNIVERSITÁRIOS E PROFISSIONAIS DA ÁREA DA SAÚDE	JEFERSON DOS SANTOS GONCALVES (Discente)
DISSERTAÇÃO	Uso de inteligência artificial em apoio à decisão clínica: o caso do Hospital de Câncer Mãe de Deus com a ferramenta cognitiva Watson for oncology	VANDOIR WELCHEN (Discente)
TESE	Explorando Internet das Coisas e Inteligência Artificial no contexto de Saúde em Casas Inteligentes: uma abordagem física e emocional	LEANDRO YUKIO MANO ALVES (Discente)
DISSERTAÇÃO	PLATAFORMA PARA REGISTRO DE VÍDEO REMOTAMENTE POR MEIO DE SMARTPHONE: O CASO AUTO-ADMINISTRAÇÃO DE MEDICAMENTO NA APLICAÇÃO DO DOTS NA TUBERCULOSE	LUIZ RICARDO ALBANO DOS SANTOS (Discente)
TESE	O CONCEITO DA SEGMENTAÇÃO EPIDEMIOLÓGICA NA PROMOÇÃO DA SAÚDE PARA IDOSOS	FREDERICO MOLINA COHRS (Discente)
TESE	Desenvolvimento de modelos preditivos de mortalidade infantil com base em inteligência artificial no estado do Ceará	WELLINGTON SOUSA AGUIAR (Discente)
DISSERTAÇÃO	LIMITES IMPOSTOS PELO DIREITO ADMINISTRATIVO À UTILIZAÇÃO DA INTELIGÊNCIA ARTIFICIAL NO SERVIÇO PÚBLICO DE SAÚDE	FRETZ SIEVERS JUNIOR (Discente)
DISSERTAÇÃO	Inteligência Artificial no Setor de Saúde: um estudo sobre a posição de países no período (2000 - 2018)	TATIANA VASCONCELOS FLEMING MACHADO (Discente)
DISSERTAÇÃO	Avaliação do impacto do uso da inteligência artificial no tempo de espera para atendimento médico e na satisfação do paciente num serviço de pronto atendimento para Covid-19	KAIO JIA BIN (Discente)
DISSERTAÇÃO	MORBILETALIDADE NA COVID-19: USO DE INTELIGÊNCIA ARTIFICIAL PARA PREDIÇÃO DO DESFECHO CLÍNICO A PARTIR DE DADOS CLÍNICOS DA ADMISSÃO HOSPITALAR	YURI ALMEIDA DE OLIVEIRA (Discente)
TESE	INTELIGÊNCIA ARTIFICIAL E BIOÉTICA: apoio computacional à tomada de decisão ética de médicos que atuam na atenção primária à saúde ante a suspeita de violência contra a criança e o adolescente	MIRNA PECANHA BRITO (Discente)
DISSERTAÇÃO	IDENTIFICAÇÃO PRECOCE DE PACIENTES COM RISCO DE SEPSE EM AMBIENTE HOSPITALAR	EVERTON OSNEI CESARIO (Discente)
DISSERTAÇÃO	EXPLORING TEXT CLASSIFICATION METHODS IN ONCOLOGICAL MEDICAL NOTES USING MACHINE LEARNING AND DEEP LEARNING	MARCO ANTONIO SCHWERTNER (Discente)
DISSERTAÇÃO	DESENVOLVIMENTO DE ALGORITMO DE INTELIGÊNCIA ARTIFICIAL PARA DETECÇÃO DE HEMORRAGIAS INTRACRANIANAS PÓS TRAUMAS CRANIOENCEFÁLICO E SEUS POTENCIAIS BENEFÍCIOS NO SUS FÁCIL	TALLES HENRIQUE CAIXETA (Discente)
TRABALHO DE CONCLUSÃO	SAÚDE DIGITAL: IMPLICAÇÕES	TESE
TESE	Solução de saúde digital para a comunicação alternativa de pessoas com esclerose lateral amiotrófica	FELIPE RICARDO DOS SANTOS FERNANDES (Discente)
TESE	“Desenvolvimento de Algoritmo de Inteligência Artificial para detecção de testes rápidos em equipamento”	HELLEN CRISTINA ANCELMO (Discente)
TESE	CRIAÇÃO DE UM CHATBOT COM ORIENTAÇÕES DE CUIDADO PARA CRIANÇAS SUBMETIDAS AO TRANSPLANTE RENAL	AGLAUVANIR SOARES BARBOSA (Discente)
DISSERTAÇÃO	Inteligência artificial no ciclo das políticas públicas em saúde: análise de cenário e perspectivas para a administração pública	CAMILLA POLONINI SALGADO SILVA (Discente)
TESE	Desenvolvimento de técnicas de aprendizado de máquina e inteligência artificial no estudo de caquexia relacionada ao câncer	NATASHA FIORETTO AGUERO (Discente)
DISSERTAÇÃO	EXTRAÇÃO E CLASSIFICAÇÃO DE DOENÇAS EM GUIAS DE SERVIÇOS MÉDICOS UTILIZANDO APRENDIZADO DE MÁQUINA.	LUCAS MOURA BELO (Discente)
DISSERTAÇÃO	TECNOLOGIAS EDUCACIONAIS NA PROMOÇÃO DO AUTOCUIDADO À PESSOAS IDOSAS NO PÓS-OPERATÓRIO DE CIRURGIA DE REVASCULARIZAÇÃO DO MIOCÁRDIO: À LUZ DO REFERENCIAL TEÓRICO DE OREM	GLAUBER CAVALCANTE OLIVEIRA (Discente)
TESE	Desenvolvimento de modelo preditivo das repercussões da pandemia de Covid-19 na saúde mental das crianças e suas famílias com base em inteligência artificial	DIEGO RODRIGUES TAVARES (Discente)
DISSERTAÇÃO	Sistema de Apoio à Decisão Clínica para Triagem e Monitoramento da Disfagia Orofaríngea	CYNTHIA MOREIRA MAIA (Discente)
DISSERTAÇÃO	INJUSTIÇA PROGRAMADA: A Tendência Colonialista e os (Ab)usos da Inteligência Artificial no Campo da Saúde	DENIZARD CUSTODIO DOS SANTOS JUNIOR (Discente)
DISSERTAÇÃO	FENÔMENOS EMERGENTES NA INTEGRAÇÃO DA INTELIGÊNCIA ARTIFICIAL (IA) NA ÁREA DA SAÚDE RECIFE	THAIS SOUZA LOPES (Discente)
TRABALHO DE CONCLUSÃO	REABILITAÇÃO FISIOTERAPÊUTICA POR MEIO DE JOGOS DIGITAIS: UMA ABORDAGEM BASEADA EM LÓGICA FUZZY	DISSERTAÇÃO
TRABALHO DE CONCLUSÃO	Esquistossomose mansônica em áreas de transmissão no Brasil: morbimortalidade	TESE
DISSERTAÇÃO	Avaliação do impacto do uso da inteligência artificial no tempo de espera para atendimento médico e na satisfação do paciente num serviço de pronto atendimento para Covid-19	KAIO JIA BIN (Discente)
38838418	Artificial intelligence and Machine Learning approaches in sports: Concepts, applications, challenges, and future perspectives	Reis FJJ, Alaiti RK, Vallio CS, Hespanhol L.
35731335	Machine Learning for Hypertension Prediction: a Systematic Review	Silva GFS, Fagundes TP, Teixeira BC, Chiavegatto Filho ADP.
34842324	Applications of artificial intelligence in dentistry: A comprehensive review	Carrillo-Perez F, Pecho OE, Morales JC, Paravina RD, Della Bona A, Ghinea R, Pulgar R, Pérez MDM, Herrera LJ.
39455192	Artificial intelligence-enabled electrocardiogram for mortality and cardiovascular risk estimation: a model development and validation study	Sau A, Pastika L, Sieliwonczyk E, Patlatzoglou K, Ribeiro AH, McGurk KA, Zeidaabadi B, Zhang H, Macierzanka K, Mandic D, Sabino E, Giatti L, Barreto SM, Camelo LDV, Tzoulaki I, O'Regan DP, Peters NS, Ware JS, Ribeiro ALP, Kramer DB, Waks JW, Ng FS.
35766685	Artificial intelligence and machine learning in pediatrics and neonatology healthcare	Matsushita FY, Krebs VLJ, Carvalho WB.
38413730	Adapted large language models can outperform medical experts in clinical text summarization	Van Veen D, Van Uden C, Blankemeier L, Delbrouck JB, Aali A, Bluethgen C, Pareek A, Polacin M, Reis EP, Seehofnerová A, Rohatgi N, Hosamani P, Collins W, Ahuja N, Langlotz CP, Hom J, Gatidis S, Pauly J, Chaudhari AS.
34046742	Deep learning for cephalometric landmark detection: systematic review and meta-analysis	Schwendicke F, Chaurasia A, Arsiwala L, Lee JH, Elhennawy K, Jost-Brinkmann PG, Demarco F, Krois J.
36169567	Databases, big data and artificial intelligence: what healthcare professionals need to know about them	Lauricella LL, Pêgo-Fernandes PM.
35475733	6G and Artificial Intelligence Technologies for Dementia Care: Literature Review and Practical Analysis	Su Z, Bentley BL, McDonnell D, Ahmad J, He J, Shi F, Takeuchi K, Cheshmehzangi A, da Veiga CP.
34245910	Artificial intelligence and the future of life sciences	Leite ML, de Loiola Costa LS, Cunha VA, Kreniski V, de Oliveira Braga Filho M, da Cunha NB, Costa FF.
31776737	Artificial intelligence and robotics: a combination that is changing the operating room	Andras I, Mazzone E, van Leeuwen FWB, De Naeyer G, van Oosterom MN, Beato S, Buckle T, O'Sullivan S, van Leeuwen PJ, Beulens A, Crisan N, D'Hondt F, Schatteman P, van Der Poel H, Dell'Oglio P, Mottrie A.
35084349	Implementation Frameworks for Artificial Intelligence Translation Into Health Care Practice: Scoping Review	Gama F, Tyskbo D, Nygren J, Barlow J, Reed J, Svedberg P.
32602114	PharmVar GeneFocus: CYP2C19	Botton MR, Whirl-Carrillo M, Del Tredici AL, Sangkuhl K, Cavallari LH, Agúndez JAG, Duconge J, Lee MTM, Woodahl EL, Claudio-Campos K, Daly AK, Klein TE, Pratt VM, Scott SA, Gaedigk A.
37652841	Development and validation of an interpretable machine learning-based calculator for predicting 5-year weight trajectories after bariatric surgery: a multinational retrospective cohort SOPHIA study	Saux P, Bauvin P, Raverdy V, Teigny J, Verkindt H, Soumphonphakdy T, Debert M, Jacobs A, Jacobs D, Monpellier V, Lee PC, Lim CH, Andersson-Assarsson JC, Carlsson L, Svensson PA, Galtier F, Dezfoulian G, Moldovanu M, Andrieux S, Couster J, Lepage M, Lembo E, Verrastro O, Robert M, Salminen P, Mingrone G, Peterli R, Cohen RV, Zerrweck C, Nocca D, Le Roux CW, Caiazzo R, Preux P, Pattou F.
39753817	Artificial Intelligence and Cancer Health Equity: Bridging the Divide or Widening the Gap	Dankwa-Mullan I, Ndoh K, Akogo D, Rocha HAL, Juaçaba SF.
37585566	Smartphone Eye Examination: Artificial Intelligence and Telemedicine	Vilela MAP, Arrigo A, Parodi MB, da Silva Mengue C.
38973069	Artificial intelligence, ChatGPT, and dental education: Implications for reflective assignments and qualitative research	Brondani M, Alves C, Ribeiro C, Braga MM, Garcia RCM, Ardenghi T, Pattanaporn K.
36269467	Accuracy of artificial intelligence for tooth extraction decision-making in orthodontics: a systematic review and meta-analysis	Evangelista K, de Freitas Silva BS, Yamamoto-Silva FP, Valladares-Neto J, Silva MAG, Cevidanes LHS, de Luca Canto G, Massignan C.
37347537	Digital Education for the Deployment of Artificial Intelligence in Health Care	Malerbi FK, Nakayama LF, Gayle Dychiao R, Zago Ribeiro L, Villanueva C, Celi LA, Regatieri CV.
37061083	Artificial intelligence and real-world data for drug and food safety - A regulatory science perspective	Thakkar S, Slikker W Jr, Yiannas F, Silva P, Blais B, Chng KR, Liu Z, Adholeya A, Pappalardo F, Soares MDLC, Beeler PE, Whelan M, Roberts R, Borlak J, Hugas M, Torrecilla-Salinas C, Girard P, Diamond MC, Verloo D, Panda B, Rose MC, Jornet JB, Furuhama A, Fang H, Kwegyir-Afful E, Heintz K, Arvidson K, Burgos JG, Horst A, Tong W.
40087237	Assessing the Links Between Artificial Intelligence and Precision Nutrition	Ferreira DD, Ferreira LG, Amorim KA, Delfino DCT, Ferreira ACBH, Souza LPCE.
31614632	Disruptive Technologies for Environment and Health Research: An Overview of Artificial Intelligence, Blockchain, and Internet of Things	M Bublitz F, Oetomo A, S Sahu K, Kuang A, X Fadrique L, E Velmovitsky P, M Nobrega R, P Morita P.
39471663	Comparative accuracy of artificial intelligence chatbots in pulpal and periradicular diagnosis: A cross-sectional study	Mendonça de Moura JD, Fontana CE, Reis da Silva Lima VH, de Souza Alves I, André de Melo Santos P, de Almeida Rodrigues P.
34406309	Demystifying artificial intelligence and deep learning in dentistry	Rodrigues JA, Krois J, Schwendicke F.
38305206	Understanding hirsutism in PCOS	Oliveira TF, Comim FV.
33434565	Artificial Intelligence for Fast and Accurate 3-Dimensional Tooth Segmentation on Cone-beam Computed Tomography	Lahoud P, EzEldeen M, Beznik T, Willems H, Leite A, Van Gerven A, Jacobs R.
34115576	Use of artificial intelligence as an instrument of evaluation after stroke: a scoping review based on international classification of functioning, disability and health concept	Luvizutto GJ, Silva GF, Nascimento MR, Sousa Santos KC, Appelt PA, de Moura Neto E, de Souza JT, Wincker FC, Miranda LA, Hamamoto Filho PT, de Souza LAPS, Simões RP, de Oliveira Vidal EI, Bazan R.
26262157	Harmonizing Nursing Terminologies	Coenen A, Paese F, Saba V, Jansen K, Hardiker NR, Kim TY.
36350918	Comment on "Artificial intelligence and machine learning in pediatrics and neonatology healthcare"	Malerbi FK, Krakauer M, Schaan B.
32844259	Artificial intelligence-driven novel tool for tooth detection and segmentation on panoramic radiographs	Leite AF, Gerven AV, Willems H, Beznik T, Lahoud P, Gaêta-Araujo H, Vranckx M, Jacobs R.
39198101	Artificial intelligence in corneal diseases: A narrative review	Nguyen T, Ong J, Masalkhi M, Waisberg E, Zaman N, Sarker P, Aman S, Lin H, Luo M, Ambrosio R, Machado AP, Ting DSJ, Mehta JS, Tavakkoli A, Lee AG.
40035372	Artificial Intelligence-driven and technological innovations in the diagnosis and management of substance use disorders	Tassinari DL, Pozzolo Pedro MO, Pozzolo Pedro M, Negrão AB, Abrantes do Amaral R, Malbergier A, Crispim DH, Castaldelli-Maia JM.
36878360	Artificial intelligence in uveitis: A comprehensive review	Nakayama LF, Ribeiro LZ, Dychiao RG, Zamora YF, Regatieri CVS, Celi LA, Silva P, Sobrin L, Belfort R Jr.
40299277	The Limitations of Artificial Intelligence in Head and Neck Oncology	Rao KN, Fernandez-Alvarez V, Guntinas-Lichius O, Sreeram MP, de Bree R, Kowalski LP, Forastiere A, Pace-Asciak P, Rodrigo JP, Saba NF, Ronen O, Florek E, Randolph GW, Sanabria A, Vermorken JB, Hanna EY, Ferlito A.
32674040	Use of artificial intelligence in diagnosis of head and neck precancerous and cancerous lesions: A systematic review	Mahmood H, Shaban M, Indave BI, Santos-Silva AR, Rajpoot N, Khurram SA.
39384606	Machine Learning, Deep Learning, Artificial Intelligence and Aesthetic Plastic Surgery: A Qualitative Systematic Review	Nogueira R, Eguchi M, Kasmirski J, de Lima BV, Dimatos DC, Lima DL, Glatter R, Tran DL, Piccinini PS.
33882247	Artificial intelligence-based cephalometric landmark annotation and measurements according to Arnett's analysis: can we trust a bot to do that?	Silva TP, Hughes MM, Menezes LDS, de Melo MFB, Freitas PHL, Takeshita WM.
40035375	Artificial intelligence in the detection and treatment of depressive disorders: a narrative review of literature	Ricci F, Giallanella D, Gaggiano C, Torales J, Castaldelli-Maia JM, Liebrenz M, Bener A, Ventriglio A.
33117612	Artificial Intelligence Algorithms to Diagnose Glaucoma and Detect Glaucoma Progression: Translation to Clinical Practice	Mursch-Edlmayr AS, Ng WS, Diniz-Filho A, Sousa DC, Arnold L, Schlenker MB, Duenas-Angeles K, Keane PA, Crowston JG, Jayaram H.
40155307	Worldwide research trends on artificial intelligence in head and neck cancer: a bibliometric analysis	Silvestre-Barbosa Y, Castro VT, Di Carvalho Melo L, Reis PED, Leite AF, Ferreira EB, Guerra ENS.
36536413	On usage of artificial intelligence for predicting mortality during and post-pregnancy: a systematic review of literature	Silva Rocha ED, de Morais Melo FL, de Mello MEF, Figueiroa B, Sampaio V, Endo PT.
39224910	Artificial intelligence applied in human health technology assessment: a scoping review protocol	Komoda DS, Cardoso MMA, Fernandes BD, Visacri MB, Correa CRS.
35973410	Artificial Intelligence in Allergy and Immunology: Comparing Risk Prediction Models to Help Screen Inborn Errors of Immunity	Takao MMV, Carvalho LSF, Silva PGP, Pereira MM, Viana AC, da Silva MTN, Riccetto AGL.
36188015	Feasibility of screening for diabetic retinopathy using artificial intelligence, Brazil	Malerbi FK, Melo GB.
33441249	Fighting viruses with materials science: Prospects for antivirus surfaces, drug delivery systems and artificial intelligence	Rosa V, Ho D, Sabino-Silva R, Siqueira WL, Silikas N.
36043665	Use of artificial intelligence in ophthalmology: a narrative review	Martins TGDS, Schor P, Mendes LGA, Fowler S, Silva R.
40102585	International expert consensus on the current status and future prospects of artificial intelligence in metabolic and bariatric surgery	Kermansaravi M, Chiappetta S, Shahabi Shahmiri S, Varas J, Parmar C, Lee Y, Dang JT, Shabbir A, Hashimoto D, Davarpanah Jazi AH, Meireles OR, Aarts E, Almomani H, Alqahtani A, Aminian A, Behrens E, Birk D, Cantu FJ, Cohen RV, De Luca M, Di Lorenzo N, Dillemans B, ElFawal MH, Felsenreich DM, Gagner M, Galvan HG, Galvani C, Gawdat K, Ghanem OM, Haddad A, Himpens J, Kasama K, Kassir R, Khoursheed M,…
36366227	Artificial Intelligence of Things Applied to Assistive Technology: A Systematic Literature Review	de Freitas MP, Piai VA, Farias RH, Fernandes AMR, de Moraes Rossetto AG, Leithardt VRQ.
37294603	Tweeting for Health Using Real-time Mining and Artificial Intelligence-Based Analytics: Design and Development of a Big Data Ecosystem for Detecting and Analyzing Misinformation on Twitter	Morita PP, Zakir Hussain I, Kaur J, Lotto M, Butt ZA.
38302057	State of the art and prospects for artificial intelligence in orthognathic surgery: A systematic review with meta-analysis	Takeshita WM, Silva TP, de Souza LLT, Tenorio JM.
36786388	Scientific novelty beyond the experiment	Hallsworth JE, Udaondo Z, Pedrós-Alió C, Höfer J, Benison KC, Lloyd KG, Cordero RJB, de Campos CBL, Yakimov MM, Amils R.
37087141	Artificial Intelligence in Radiology: A Private Practice Perspective From a Large Health System in Latin America	Kuriki PEA, Kitamura FC.
39387577	Development and evaluation of statistical and artificial intelligence approaches with microbial shotgun metagenomics data as an untargeted screening tool for use in food production	Beck KL, Haiminen N, Agarwal A, Carrieri AP, Madgwick M, Kelly J, Pylro V, Kawas B, Wiedmann M, Ganda E.
30137230	Machine learning meets genome assembly	Padovani de Souza K, Setubal JC, Ponce de Leon F de Carvalho AC, Oliveira G, Chateau A, Alves R.
34343990	Digital Health and Possible Solutions to Improve the Care in the Field of Nephrology	Silva Junior G, Askari M, Oliveira J.
39827570	The use of Artificial Intelligence Algorithms in drug development and clinical trials: A scoping review	Pontes CB, Valerio Netto A.
37916354	A systematic review of artificial intelligence algorithms for predicting acute kidney injury	Bacci MR, Minczuk CVB, Fonseca FLA.
39230167	The global evolution and impact of systems biology and artificial intelligence in stem cell research and therapeutics development: a scoping review	Silva-Sousa T, Usuda JN, Al-Arawe N, Frias F, Hinterseher I, Catar R, Luecht C, Riesner K, Hackel A, Schimke LF, Dias HD, Filgueiras IS, Nakaya HI, Camara NOS, Fischer S, Riemekasten G, Ringdén O, Penack O, Winkler T, Duda G, Fonseca DLM, Cabral-Marques O, Moll G.
37164489	New insights on labor progression: a systematic review	He X, Zeng X, Troendle J, Ahlberg M, Tilden EL, Souza JP, Bernitz S, Duan T, Oladapo OT, Fraser W, Zhang J.
34729675	Machine Learning for Health: Algorithm Auditing & Quality Control	Oala L, Murchison AG, Balachandran P, Choudhary S, Fehr J, Leite AW, Goldschmidt PG, Johner C, Schörverth EDM, Nakasi R, Meyer M, Cabitza F, Baird P, Prabhu C, Weicken E, Liu X, Wenzel M, Vogler S, Akogo D, Alsalamah S, Kazim E, Koshiyama A, Piechottka S, Macpherson S, Shadforth I, Geierhofer R, Matek C, Krois J, Sanguinetti B, Arentz M, Bielik P, Calderon-Ramirez S, Abbood A, Langer N, Haufe S, …
40435041	The use of artificial intelligence to identify ophthalmic biomarkers in cardiovascular disease and stroke: a narrative review	Martins DGDS, Martins TGDS, Schor P.
34392105	AI-enhanced breast imaging: Where are we and where are we heading?	Bitencourt A, Daimiel Naranjo I, Lo Gullo R, Rossi Saccarelli C, Pinker K.
36661275	Characterization of technologies in digital health applied in vision care	Stuermer L, Martin R.
38030340	Environmental scanning of cocaine trafficking in Brazil: Evidence from geospatial intelligence and natural language processing methods	Jesús Pinto Hidalgo J, Antonio Silva Centeno J.
39679434	Development and Content Analysis Protocol for Evaluating Artificial Intelligence in Drug-Related Information	de Donato DCB, Aguilar GJ, Ribeiro LG, Dos Santos LRA, Dos Santos LMAC, Costa WDL, de Oliveira AM.
29378578	Artificial intelligence on the identification of risk groups for osteoporosis, a general review	Cruz AS, Lins HC, Medeiros RVA, Filho JMF, da Silva SG.
37608772	Pitfalls in machine learning-based assessment of tumor-infiltrating lymphocytes in breast cancer: A report of the International Immuno-Oncology Biomarker Working Group on Breast Cancer	Thagaard J, Broeckx G, Page DB, Jahangir CA, Verbandt S, Kos Z, Gupta R, Khiroya R, Abduljabbar K, Acosta Haab G, Acs B, Akturk G, Almeida JS, Alvarado-Cabrero I, Amgad M, Azmoudeh-Ardalan F, Badve S, Baharun NB, Balslev E, Bellolio ER, Bheemaraju V, Blenman KR, Botinelly Mendonça Fujimoto L, Bouchmaa N, Burgues O, Chardas A, Chon U Cheang M, Ciompi F, Cooper LA, Coosemans A, Corredor G, Dahl AB,…
37680278	Computational methods applied to syphilis: where are we, and where are we going?	Albuquerque G, Fernandes F, Barbalho IMP, Barros DMS, Morais PSG, Morais AHF, Santos MM, Galvão-Lima LJ, Sales-Moioli AIL, Santos JPQ, Gil P, Henriques J, Teixeira C, Lima TS, Coutinho KD, Pinto TKB, Valentim RAM.
36721976	Artificial intelligence for the detection of focal cortical dysplasia: Challenges in translating algorithms into clinical practice	Walger L, Adler S, Wagstyl K, Henschel L, David B, Borger V, Hattingen E, Vatter H, Elger CE, Baldeweg T, Rosenow F, Urbach H, Becker A, Radbruch A, Surges R, Reuter M, Cendes F, Wang ZI, Huppertz HJ, Rüber T.
36470898	Federated learning enables big data for rare cancer boundary detection	Pati S, Baid U, Edwards B, Sheller M, Wang SH, Reina GA, Foley P, Gruzdev A, Karkada D, Davatzikos C, Sako C, Ghodasara S, Bilello M, Mohan S, Vollmuth P, Brugnara G, Preetha CJ, Sahm F, Maier-Hein K, Zenk M, Bendszus M, Wick W, Calabrese E, Rudie J, Villanueva-Meyer J, Cha S, Ingalhalikar M, Jadhav M, Pandey U, Saini J, Garrett J, Larson M, Jeraj R, Currie S, Frood R, Fatania K, Huang RY, Chang …
39893121	Artificial intelligence in healthcare applications targeting cancer diagnosis-part I: data structure, preprocessing and data organization	Araújo ALD, Sperandio M, Calabrese G, Faria SS, Cardenas DAC, Martins MD, Saldivia-Siracusa C, Giraldo-Roldán D, Pedroso CM, Vargas PA, Lopes MA, Santos-Silva AR, Kowalski LP, Moraes MC.
40325657	The potential role of artificial intelligence to promote the participation and inclusion in physical exercise and sports for people with disabilities: A narrative review	Rosa JPP.
40258827	Deconvolution of cell types and states in spatial multiomics utilizing TACIT	Huynh KLA, Tyc KM, Matuck BF, Easter QT, Pratapa A, Kumar NV, Pérez P, Kulchar RJ, Pranzatelli TJF, de Souza D, Weaver TM, Qu X, Soares Junior LAV, Dolhnokoff M, Kleiner DE, Hewitt SM, da Silva LFF, Rocha VG, Warner BM, Byrd KM, Liu J.
37871712	Healthcare Big Data in Hong Kong: Development and Implementation of Artificial Intelligence-Enhanced Predictive Models for Risk Stratification	Tse G, Lee Q, Chou OHI, Chung CT, Lee S, Chan JSK, Li G, Kaur N, Roever L, Liu H, Liu T, Zhou J.
39771702	Improvement of an Edge-IoT Architecture Driven by Artificial Intelligence for Smart-Health Chronic Disease Management	Cruz Castañeda WA, Bertemes Filho P.
35729182	Hilab system, a new point-of-care hematology analyzer supported by the Internet of Things and Artificial Intelligence	Gasparin AT, Araujo CIF, Schmitt P, Cardoso MR, Perussolo MC, de Jesus TCS, Santiago EB, Silva ILR, de Sousa RG, Teng FZ, Severo EB, Ribeiro VHA, Cardoso MA, Silva FD, de Araujo Perazzoli CR, de Holanda Farias JS, de Almeida BMM, Rogal Júnior SR, Figueredo MVM.
40209572	Global disparities in artificial intelligence-based mammogram interpretation for breast cancer: A scientometric analysis of representation, trends, and equity	Miyawaki IA, Banerjee I, Batalini F, Campello Jorge CA, Celi LA, Cobanaj M, Dee EC, Gichoya JW, Kaffey Z, Lloyd MR, McCullum L, Ranganathan S, Corti C.
34265784	Clinician-driven artificial intelligence in ophthalmology: resources enabling democratization	Korot E, Gonçalves MB, Khan SM, Struyven R, Wagner SK, Keane PA.
34323627	Applicability of machine learning techniques in food intake assessment: A systematic review	Oliveira Chaves L, Gomes Domingos AL, Louzada Fernandes D, Ribeiro Cerqueira F, Siqueira-Batista R, Bressan J.
37887689	The Intersection of Health Literacy and Public Health: A Machine Learning-Enhanced Bibliometric Investigation	Tabak BM, Froner MB, Corrêa R, Silva TC.
37058213	What artificial intelligence knows about 70 kDa heat shock proteins, and how we will face this ChatGPT era	Heck TG.
37343323	A survey on deep learning for skin lesion segmentation	Mirikharaji Z, Abhishek K, Bissoto A, Barata C, Avila S, Valle E, Celebi ME, Hamarneh G.
36975473	Future of Artificial Intelligence Applications in Cancer Care: A Global Cross-Sectional Survey of Researchers	Cabral BP, Braga LAM, Syed-Abdul S, Mota FB.
31950592	Radiomics and Machine Learning in Oral Healthcare	Leite AF, Vasconcelos KF, Willems H, Jacobs R.
37162073	FUTURE OF THE LANGUAGE MODELS IN HEALTHCARE: THE ROLE OF CHATGPT	Tustumi F, Andreollo NA, Aguilar-Nascimento JE.
35525297	Artificial intelligence-based strategies to identify patient populations and advance analysis in age-related macular degeneration clinical trials	Yaghy A, Lee AY, Keane PA, Keenan TDL, Mendonca LSM, Lee CS, Cairns AM, Carroll J, Chen H, Clark J, Cukras CA, de Sisternes L, Domalpally A, Durbin MK, Goetz KE, Grassmann F, Haines JL, Honda N, Hu ZJ, Mody C, Orozco LD, Owsley C, Poor S, Reisman C, Ribeiro R, Sadda SR, Sivaprasad S, Staurenghi G, Ting DS, Tumminia SJ, Zalunardo L, Waheed NK.
37742988	Greater agreement is required to harness the potential of health intelligence: a critical interpretive synthesis	Haby MM, Chapman E, Barreto JOM, Mujica OJ, Rivière Cinnamond A, Caixeta R, Garcia-Saiso S, Reveiz L.
37579425	Model Choice for Quantitative Health Impact Assessment and Modelling: An Expert Consultation and Narrative Literature Review	Mueller N, Anderle R, Brachowicz N, Graziadei H, Lloyd SJ, de Sampaio Morais G, Sironi AP, Gibert K, Tonne C, Nieuwenhuijsen M, Rasella D.
36642774	Remote sensing for mapping algal blooms in freshwater lakes: a review	Rolim SBA, Veettil BK, Vieiro AP, Kessler AB, Gonzatti C.
38878555	Transformers and large language models in healthcare: A review	Nerella S, Bandyopadhyay S, Zhang J, Contreras M, Siegel S, Bumin A, Silva B, Sena J, Shickel B, Bihorac A, Khezeli K, Rashidi P.
37763794	An Overview of Robotic Colorectal Surgery Adoption and Training in Brazil	Alves Martins BA, Filho OM, Ghezzi TL, Melani AGF, Romagnolo LGC, Moreira Júnior H, de Almeida JPP, Araújo SEA, de Sousa JB, de Almeida RM.
33973362	Clinical decision support systems in orthodontics: A narrative review of data science approaches	Al Turkestani N, Bianchi J, Deleat-Besson R, Le C, Tengfei L, Prieto JC, Gurgel M, Ruellas ACO, Massaro C, Aliaga Del Castillo A, Evangelista K, Yatabe M, Benavides E, Soki F, Zhang W, Najarian K, Gryak J, Styner M, Fillion-Robin JC, Paniagua B, Soroushmehr R, Cevidanes LHS.
39187259	Digital health in stroke: a narrative review	Silva GS, Andrade JBC.
39775276	Artificial intelligence applied to bed regulation in Rio Grande do Norte: Data analysis and application of machine learning on the "RegulaRN Leitos Gerais" platform	Barreto TO, Farias FLO, Veras NVR, Cardoso PH, Silva GJPC, Pinheiro CO, Medina MVB, Fernandes FRDS, Barbalho IMP, Cortez LR, Santos JPQD, Morais AHF, Souza GF, Machado GM, Lucena MJNR, Valentim RAM.
37107740	A Multi-Pollutant and Meteorological Analysis of Cardiorespiratory Mortality among the Elderly in São Paulo, Brazil-An Artificial Neural Networks Approach	Leirião L, de Oliveira M, Martins T, Miraglia S.
37796946	The use of artificial intelligence tools in cancer detection compared to the traditional diagnostic imaging methods: An overview of the systematic reviews	Silva HECD, Santos GNM, Leite AF, Mesquita CRM, Figueiredo PTS, Stefani CM, de Melo NS.
37246236	Serial Block Face-Scanning Electron Microscopy as a Burgeoning Technology	Marshall AG, Neikirk K, Stephens DC, Vang L, Vue Z, Beasley HK, Crabtree A, Scudese E, Lopez EG, Shao B, Krystofiak E, Rutledge S, Davis J, Murray SA, Damo SM, Katti P, Hinton A Jr.
38147869	Security and Privacy in Machine Learning for Health Systems: Strategies and Challenges	de Aguiar EJ, Traina C Jr, Traina AJM.
31769762	Artificial Intelligence Technologies for Coping with Alarm Fatigue in Hospital Environments Because of Sensory Overload: Algorithm Development and Validation	Fernandes CO, Miles S, Lucena CJP, Cowan D.
31022750	Role of Artificial Intelligence within the Telehealth Domain	Kuziemsky C, Maeder AJ, John O, Gogia SB, Basu A, Meher S, Ito M.
30994714	Toward a Patient-Centered, Data-Driven Cardiology	Ribeiro AL, Oliveira GMM.
39025402	Evaluation of Artificial Intelligence-Based Gleason Grading Algorithms "in the Wild"	Faryna K, Tessier L, Retamero J, Bonthu S, Samanta P, Singhal N, Kammerer-Jacquet SF, Radulescu C, Agosti V, Collin A, Farre X, Fontugne J, Grobholz R, Hoogland AM, Moreira Leite KR, Oktay M, Polonia A, Roy P, Salles PG, van der Kwast TH, van Ipenburg J, van der Laak J, Litjens G.
30201325	A survey on computer-assisted Parkinson's Disease diagnosis	Pereira CR, Pereira DR, Weber SAT, Hook C, de Albuquerque VHC, Papa JP.
31144777	Operational framework and training standard requirements for AI-empowered robotic surgery	O'Sullivan S, Leonard S, Holzinger A, Allen C, Battaglia F, Nevejans N, van Leeuwen FWB, Sajid MI, Friebe M, Ashrafian H, Heinsen H, Wichmann D, Hartnett M, Gallagher AG.
37331703	Face-based automatic pain assessment: challenges and perspectives in neonatal intensive care units	Heiderich TM, Carlini LP, Buzuti LF, Balda RCX, Barros MCM, Guinsburg R, Thomaz CE.
40689474	Artificial intelligence platform to predict children's hospital care for respiratory disease using clinical, pollution, and climatic factors	Cabral-Miranda W, Beloni C, Lora F, Afonso R, Araújo T, Fernandes F.
38365543	Assessment of accuracy and reproducibility of cephalometric identification performed by 2 artificial intelligence-driven tracing applications and human examiners	Silva TP, Pinheiro MCR, Freitas DQ, Gaêta-Araujo H, Oliveira-Santos C.
37407841	Reproducibility of Deep Learning Algorithms Developed for Medical Imaging Analysis: A Systematic Review	Moassefi M, Rouzrokh P, Conte GM, Vahdati S, Fu T, Tahmasebi A, Younis M, Farahani K, Gentili A, Kline T, Kitamura FC, Huo Y, Kuanar S, Younis K, Erickson BJ, Faghani S.
37395009	Brave new world: Leveraging artificial intelligence for advancing healthcare epidemiology, infection prevention, and antimicrobial stewardship	Marra AR, Nori P, Langford BJ, Kobayashi T, Bearman G.
37558406	Fairness and generalisability in deep learning of retinopathy of prematurity screening algorithms: a literature review	Nakayama LF, Mitchell WG, Ribeiro LZ, Dychiao RG, Phanphruk W, Celi LA, Kalua K, Santiago APD, Regatieri CVS, Moraes NSB.
36495082	The use of natural language processing in palliative care research: A scoping review	Sarmet M, Kabani A, Coelho L, Dos Reis SS, Zeredo JL, Mehta AK.
36621589	Detection and identification of cardiac implanted electronic devices in a large data set of chest radiographs using semi-supervised artificial intelligence methods	Theriault Lauzier P, Gomes DG, Weng W, Sadek MM, Zakutney T, Bernier ML, Birnie D.
33825685	Leprosy Screening Based on Artificial Intelligence: Development of a Cross-Platform App	De Souza MLM, Lopes GA, Branco AC, Fairley JK, Fraga LAO.
33898377	Covid-19 Dynamic Monitoring and Real-Time Spatio-Temporal Forecasting	da Silva CC, de Lima CL, da Silva ACG, Silva EL, Marques GS, de Araújo LJB, Albuquerque Júnior LA, de Souza SBJ, de Santana MA, Gomes JC, Barbosa VAF, Musah A, Kostkova P, Dos Santos WP, da Silva Filho AG.
36635042	Automatic dental biofilm detection based on deep learning	Andrade KM, Silva BPM, de Oliveira LR, Cury PR.
34330280	Five regions, five retinopathy screening programmes: a systematic review of how Portugal addresses the challenge	Pereira AMP, da Silva Laureano RM, de Lima Neto FB.
35196579	Real-time data analysis in health monitoring systems: A comprehensive systematic literature review	Paganelli AI, Mondéjar AG, da Silva AC, Silva-Calpa G, Teixeira MF, Carvalho F, Raposo A, Endler M.
36868684	Automatic documentation of professional health interactions: A systematic review	Falcetta FS, de Almeida FK, Lemos JCS, Goldim JR, da Costa CA.
35719644	Temporal and Spatiotemporal Arboviruses Forecasting by Machine Learning: A Systematic Review	de Lima CL, da Silva ACG, Moreno GMM, Cordeiro da Silva C, Musah A, Aldosery A, Dutra L, Ambrizzi T, Borges IVG, Tunali M, Basibuyuk S, Yenigün O, Massoni TL, Browning E, Jones K, Campos L, Kostkova P, da Silva Filho AG, Dos Santos WP.
38147870	Machine and Deep Learning Dominate Recent Innovations in Sensors, Signals and Imaging Informatics	Baumgartner C, Rittner L, Deserno TM
36443720	Exploration of exposure to artificial intelligence in undergraduate medical education: a Canadian cross-sectional mixed-methods study	Pucchio A, Rathagirishnan R, Caton N, Gariscsak PJ, Del Papa J, Nabhen JJ, Vo V, Lee W, Moraes FY.
36900902	Use of Artificial Intelligence in the Classification of Elementary Oral Lesions from Clinical Images	Gomes RFT, Schmith J, Figueiredo RM, Freitas SA, Machado GN, Romanini J, Carrard VC.
38194263	Combining Digital and Molecular Approaches Using Health and Alternate Data Sources in a Next-Generation Surveillance System for Anticipating Outbreaks of Pandemic Potential	Ramos PIP, Marcilio I, Bento AI, Penna GO, de Oliveira JF, Khouri R, Andrade RFS, Carreiro RP, Oliveira VA, Galvão LAC, Landau L, Barreto ML, van der Horst K, Barral-Netto M
39427750	Metabolomics: Unveiling biological matrices in precision nutrition and health	Catussi BLC, Lo Turco EG, Pereira DM, Teixeira RMN, Castro BP, Massaia IFD.
38717290	Radiomics Beyond the Hype: A Critical Evaluation Toward Oncologic Clinical Use	Horvat N, Papanikolaou N, Koh DM.
35392258	Use of Machine Learning and Routine Laboratory Tests for Diabetes Mellitus Screening	Cardozo G, Pintarelli GB, Andreis GR, Lopes ACW, Marques JLB.
38810614	Miller Fisher's Rules and Digital Health: The Best of Both Worlds	Andrade JB, Mendes GN, Silva GS.
32004949	Adaptive predictive systems applied to gait analysis: A systematic review	Caldas R, Fadel T, Buarque F, Markert B.
40170347	Conversational Agents to Support Pain Management: A Scoping Review	Souza FL, Bowman H, Yang F, Hesam-Shariati N, Linke J, Gilanyi YL, Jones MD, Z-Pinto R, McAuley JH, Rizzo RRN.
37921762	Fairness of Machine Learning Algorithms for Predicting Foregone Preventive Dental Care for Adults	Schuch HS, Furtado M, Silva GFDS, Kawachi I, Chiavegatto Filho ADP, Elani HW.
35852400	Transforming healthcare with big data analytics: technologies, techniques and prospects	Gomes MAS, Kovaleski JL, Pagani RN, da Silva VL, Pasquini TCS.
33740480	Oral health, organic and inorganic saliva composition of men with Schizophrenia: Case-control study	Rosa LK, Costa FS, Hauagge CM, Mobile RZ, de Lima AAS, Amaral CDB, Machado RC, Nogueira ARA, Brancher JA, de Araujo MR.
38414895	What is the impact of artificial intelligence-based chatbots on infodemic management?	Morita PP, Lotto M, Kaur J, Chumachenko D, Oetomo A, Espiritu KD, Hussain IZ.
35219838	Machine learning for predicting chronic diseases: a systematic review	Delpino FM, Costa ÂK, Farias SR, Chiavegatto Filho ADP, Arcêncio RA, Nunes BP.
38458038	Advancing oral cancer diagnosis in Brazil: Integrating artificial intelligence with teledentistry for enhanced patient outcomes	Santana LADM, Floresta LG, Alves ÊVM, Melo LMR, Ferreira RRT, Couto GR, de Arruda JAA, Valadares CV, Roque-Torres GD, Santos GA, Gopalsamy RG, Martins-Filho PR, Borges LP.
32294705	Implementation of an Artificial Intelligence Algorithm for sepsis detection	Gonçalves LS, Amaro MLM, Romero ALM, Schamne FK, Fressatto JL, Bezerra CW.
38715428	Artificial intelligence as a prediction tool for orthognathic surgery assessment	de Oliveira PHJ, Li T, Li H, Gonçalves JR, Santos-Pinto A, Gandini Junior LG, Cevidanes LS, Toyama C, Feltrin GP, Campanha AA, de Oliveira Junior MA, Bianchi J.
40262365	Improving the mapping of leisure-time physical activity inequities: the use of artificial intelligence to advance estimates of small-areas in Brazil	Teixeira Rezende Faria TM, Vasconcelos MA, Ivata Bernal RT, Mielke GI, Bottoni de Souza J, Gomes CS, Gonçalves MA, Almeida JM, Malta DC.
37926642	Awareness and Use of ChatGPT and Large Language Models: A Prospective Cross-sectional Global Survey in Urology	Eppler M, Ganjavi C, Ramacciotti LS, Piazza P, Rodler S, Checcucci E, Gomez Rivas J, Kowalewski KF, Belenchón IR, Puliatti S, Taratkin M, Veccia A, Baekelandt L, Teoh JY, Somani BK, Wroclawski M, Abreu A, Porpiglia F, Gill IS, Murphy DG, Canes D, Cacciamani GE.
40263038	Augmented intelligence in oral and maxillofacial radiology: a systematic review	Math SY, Ameli N, Stefani CM, Kung JY, Punithakumar K, Amin M, Pacheco-Pereira C.
39684694	RNA Editing Signatures Powered by Artificial Intelligence: A New Frontier in Differentiating Schizophrenia, Bipolar, and Schizoaffective Disorders	Checa-Robles FJ, Salvetat N, Cayzac C, Menhem M, Favier M, Vetter D, Ouna I, Nani JV, Hayashi MAF, Brietzke E, Weissmann D.
34911417	Application of Machine Learning Techniques for Drug Discovery	de Azevedo WF.
40366449	Amazon's climate crossroads: analyzing air pollution and health impacts under machine learning-based temperature increase scenarios in Northern Mato Grosso, Brazil	de Moura FR, Buffarini R, Barlem ELD, Nadaleti WC, Carvalho H, da Silva Júnior FMR.
34776181	Thermography evaluation of low back pain in pregnant women: Cross-sectional study	Araujo CM, de Sousa Dantas D, Sales de Santana DR, Brioschi ML, Souto Ferreira CW, Maia JN.
39446076	Big data research is everyone's research-Making epilepsy data science accessible to the global community: Report of the ILAE big data commission	Josephson CB, Aronica E, Beniczky S, Boyce D, Cavalleri G, Denaxas S, French J, Jehi L, Koh H, Kwan P, McDonald C, Mitchell JW, Rampp S, Sadleir L, Sisodiya SM, Wang I, Wiebe S, Yasuda C, Youngerman B
35176876	Advances in Stroke: Digital Health	Silva GS, Schwamm LH.
39091136	AI assistance in aesthetic medicine-A consensus on objective medical standards	Frank K, Day D, Few J, Chiranjiv C, Gold M, Sattler S, Kerscher M, Knoedler L, Filippo A, Rzany B, Cotofana S, Fabi S, Fritz K, Peng P, Wanitphakdeedecha R, Pooth R, Huang P.
32466156	Artificial Intelligence (AI)-Driven Molar Angulation Measurements to Predict Third Molar Eruption on Panoramic Radiographs	Vranckx M, Van Gerven A, Willems H, Vandemeulebroucke A, Ferreira Leite A, Politis C, Jacobs R.
32498995	Computerized decision support and machine learning applications for the prevention and treatment of childhood obesity: A systematic review of the literature	Triantafyllidis A, Polychronidou E, Alexiadis A, Rocha CL, Oliveira DN, da Silva AS, Freire AL, Macedo C, Sousa IF, Werbet E, Lillo EA, Luengo HG, Ellacuría MT, Votis K, Tzovaras D.
34607030	Toxicological assessment of agrochemicals on bees using machine learning tools	Bernardes RC, Botina LL, da Silva FP, Fernandes KM, Lima MAP, Martins GF.
35332137	Automated multilabel diagnosis on electrocardiographic images and signals	Sangha V, Mortazavi BJ, Haimovich AD, Ribeiro AH, Brandt CA, Jacoby DL, Schulz WL, Krumholz HM, Ribeiro ALP, Khera R.
37044203	A historical, economic, and technical-scientific approach to the current crisis in the development of antibacterial drugs: Promising role of antibacterial peptides in this scenario	Guevara YAS, Santos MHC, Gomes FIR, Sheheryar, Mesquita FP, Souza PFN.
35396248	Global disparity bias in ophthalmology artificial intelligence applications	Nakayama LF, Kras A, Ribeiro LZ, Malerbi FK, Mendonça LS, Celi LA, Regatieri CVS, Waheed NK.
34130692	Biomedical signals and machine learning in amyotrophic lateral sclerosis: a systematic review	Fernandes F, Barbalho I, Barros D, Valentim R, Teixeira C, Henriques J, Gil P, Dourado Júnior M.
36167054	A Deep Learning Model for Idiopathic Osteosclerosis Detection on Panoramic Radiographs	Yesiltepe S, Bayrakdar IS, Orhan K, Çelik Ö, Bilgir E, Aslan AF, Odabaş A, Costa ALF, Jagtap R.
35297070	Individual differences in numerical representations of risk in health decision making: A fuzzy-trace theory approach	Brust-Renck PG, Reyna VF.
29871778	Internet of Health Things: Toward intelligent vital signs monitoring in hospital wards	da Costa CA, Pasluosta CF, Eskofier B, da Silva DB, da Rosa Righi R.
36437377	Assessment of artificial neural networks to predict red colorant production by Talaromyces amestolkiae	Dos Reis BD, de Oliveira F, Santos-Ebinuma VC, Filletti ÉR, de Baptista Neto Á.
39779452	Large language models for the mental health community: framework for translating code to care	Malgaroli M, Schultebraucks K, Myrick KJ, Andrade Loch A, Ospina-Pinillos L, Choudhury T, Kotov R, De Choudhury M, Torous J.
34064710	Gynecology Meets Big Data in the Disruptive Innovation Medical Era: State-of-Art and Future Prospects	Khamisy-Farah R, Furstenau LB, Kong JD, Wu J, Bragazzi NL.
36587033	Smartphones dependency risk analysis using machine-learning predictive models	Giraldo-Jiménez CF, Gaviria-Chavarro J, Sarria-Paja M, Bermeo Varón LA, Villarejo-Mayor JJ, Rodacki ALF.
35948551	BRAX, Brazilian labeled chest x-ray dataset	Reis EP, de Paiva JPQ, da Silva MCB, Ribeiro GAS, Paiva VF, Bulgarelli L, Lee HMH, Santos PV, Brito VM, Amaral LTW, Beraldo GL, Haidar Filho JN, Teles GBS, Szarf G, Pollard T, Johnson AEW, Celi LA, Amaro E Jr.
38598354	From Bench to Bedside With Large Language Models: AJR Expert Panel Narrative Review	Bhayana R, Biswas S, Cook TS, Kim W, Kitamura FC, Gichoya J, Yi PH.
36109151	Vessel and tissue recognition during third-space endoscopy using a deep learning algorithm	Ebigbo A, Mendel R, Scheppach MW, Probst A, Shahidi N, Prinz F, Fleischmann C, Römmele C, Goelder SK, Braun G, Rauber D, Rueckert T, de Souza LA Jr, Papa J, Byrne M, Palm C, Messmann H.
30212386	Overachieving Municipalities in Public Health: A Machine-learning Approach	Chiavegatto Filho ADP, Dos Santos HG, do Nascimento CF, Massa K, Kawachi I.
39194390	Smartphone Imaging and AI: A Commentary on Cardiac Device Classification	Júdice de Mattos Farina EM, Celi LA.
40359026	Predicting health literacy in Brazil: a machine learning approach	Tabak BM, de Almeida RDC, Froner MB, Cardoso DHR, da Conceição LA.
36102784	Prioritizing Virtual Screening with Interpretable Interaction Fingerprints	Fassio AV, Shub L, Ponzoni L, McKinley J, O'Meara MJ, Ferreira RS, Keiser MJ, de Melo Minardi RC.
34300415	TIP4.0: Industrial Internet of Things Platform for Predictive Maintenance	Resende C, Folgado D, Oliveira J, Franco B, Moreira W, Oliveira-Jr A, Cavaleiro A, Carvalho R.
26234510	Artificial Neural Network Methods Applied to Drug Discovery for Neglected Diseases	Scotti L, Ishiki H, Mendonça Júnior FJ, da Silva MS, Scotti MT.
37946378	Revolutionising food advertising monitoring: a machine learning-based method for automated classification of food videos	Rodrigues MB, Ferreira VP, Claro RM, Martins APB, Avila S, Horta PM.
31663861	A Research Roadmap: Connected Health as an Enabler of Cancer Patient Support	Signorelli GR, Lehocki F, Mora Fernández M, O'Neill G, O'Connor D, Brennan L, Monteiro-Guerra F, Rivero-Rodriguez A, Hors-Fraile S, Munoz-Penas J, Bonjorn Dalmau M, Mota J, Oliveira RB, Mrinakova B, Putekova S, Muro N, Zambrana F, Garcia-Gomez JM.
39723633	Artificial intelligence virtual assistants in primary eye care practice	Stuermer L, Braga S, Martin R, Wolffsohn JS.
35753697	BioAutoML: automated feature engineering and metalearning to predict noncoding RNAs in bacteria	Bonidia RP, Santos APA, de Almeida BLS, Stadler PF, da Rocha UN, Sanches DS, de Carvalho ACPLF.
36516134	Physician preference for receiving machine learning predictive results: A cross-sectional multicentric study	Wichmann RM, Fagundes TP, de Oliveira TA, Batista AFM, Chiavegatto Filho ADP.
36650299	Use of Deep Neural Networks in the Detection and Automated Classification of Lesions Using Clinical Images in Ophthalmology, Dermatology, and Oral Medicine-A Systematic Review	Gomes RFT, Schuch LF, Martins MD, Honório EF, de Figueiredo RM, Schmith J, Machado GN, Carrard VC.
36906917	Convolutional neural network-based automated maxillary alveolar bone segmentation on cone-beam computed tomography images	Fontenele RC, Gerhardt MDN, Picoli FF, Van Gerven A, Nomidis S, Willems H, Freitas DQ, Jacobs R.
35461974	Automated detection and labelling of teeth and small edentulous regions on cone-beam computed tomography using convolutional neural networks	Gerhardt MDN, Fontenele RC, Leite AF, Lahoud P, Van Gerven A, Willems H, Smolders A, Beznik T, Jacobs R.
33331795	Oxynet: A collective intelligence that detects ventilatory thresholds in cardiopulmonary exercise tests	Zignoli A, Fornasiero A, Rota P, Muollo V, Peyré-Tartaruga LA, Low DA, Fontana FY, Besson D, Pühringer M, Ring-Dimitriou S, Mourot L.
34920543	Nursing Informatics Research Trends: Findings from an International Survey	Peltonen LM, Nibber R, Block L, Ronquillo C, Lozada Perezmitre E, Lewis A, Alhuwail D, Ali S, Georgsson M, Jeon E, Tayaben JL, Lee YL, Kuo CH, Shu SH, Hsu H, Sommer J, Sarmiento RFR, Jung H, Eler GJ, Badger MK, Zhao R, Zhou T, Deforest H, Atique S, Topaz M, Pruinelli L.
32410573	Broad-coverage biomedical relation extraction with SemRep	Kilicoglu H, Rosemblat G, Fiszman M, Shin D.
36697450	Non-task expert physicians benefit from correct explainable AI advice when reviewing X-rays	Gaube S, Suresh H, Raue M, Lermer E, Koch TK, Hudecek MFC, Ackery AD, Grover SC, Coughlin JF, Frey D, Kitamura FC, Ghassemi M, Colak E.
38360915	A reproducible ensemble machine learning approach to forecast dengue outbreaks	Sebastianelli A, Spiller D, Carmo R, Wheeler J, Nowakowski A, Jacobson LV, Kim D, Barlevi H, Cordero ZER, Colón-González FJ, Lowe R, Ullo SL, Schneider R.
37209769	Federated vs Local vs Central Deep Learning of Tooth Segmentation on Panoramic Radiographs	Schneider L, Rischke R, Krois J, Krasowski A, Büttner M, Mohammad-Rahimi H, Chaurasia A, Pereira NS, Lee JH, Uribe SE, Shahab S, Koca-Ünsal RB, Ünsal G, Martinez-Beneyto Y, Brinz J, Tryfonos O, Schwendicke F.
39471790	Deep Learning-Based Algorithm for Staging Secondary Caries in Bitewings	van Nistelrooij N, Chaves ET, Cenci MS, Cao L, Loomans BAC, Xi T, El Ghoul K, Romero VHD, Lima GS, Flügge T, van Ginneken B, Huysmans MC, Vinayahalingam S, Mendes FM.
35539017	Text mining for identification of biological entities related to antibiotic resistant organisms	Fortunato Costa K, Almeida Araújo F, Morais J, Lisboa Frances CR, Ramos RTJ.
35612677	Detecting the presence of taurodont teeth on panoramic radiographs using a deep learning-based convolutional neural network algorithm	Duman S, Yılmaz EF, Eşer G, Çelik Ö, Bayrakdar IS, Bilgir E, Costa ALF, Jagtap R, Orhan K.
37118765	What is the impact of national public expenditure and its allocation on neonatal and child mortality? A machine learning analysis	Garcia LP, Schneider IJC, de Oliveira C, Traebert E, Traebert J.
37712132	Deep learning applied to the histopathological diagnosis of ameloblastomas and ameloblastic carcinomas	Giraldo-Roldan D, Ribeiro ECC, Araújo ALD, Penafort PVM, Silva VMD, Câmara J, Pontes HAR, Martins MD, Oliveira MC, Santos-Silva AR, Lopes MA, Kowalski LP, Moraes MC, Vargas PA.
30959877	Accelerometer-Based Human Fall Detection Using Convolutional Neural Networks	Santos GL, Endo PT, Monteiro KHC, Rocha EDS, Silva I, Lynn T.
34233495	Curated Data In - Trustworthy In Silico Models Out: The Impact of Data Quality on the Reliability of Artificial Intelligence Models as Alternatives to Animal Testing	Alves VM, Auerbach SS, Kleinstreuer N, Rooney JP, Muratov EN, Rusyn I, Tropsha A, Schmitt C.
38957272	The African Journal Partnership Program's guidance on the use of AI in scholarly publishing	Wright CY, Lartey M, Khomsi K, Peres F, Yilma D, Kigera J, Flanagin A, Gbakima A, Ofori-Adjei D, Sumaili Kiswaya E, Sidibé S, Togo A, Muula AS.
36729459	Assessment of Pediatric Telemedicine Using Remote Physical Examinations With a Mobile Medical Device: A Nonrandomized Controlled Trial	Wagner R, Lima TC, Silva MRTD, Rabha ACP, Ricieri MC, Fachi MM, Afonso RC, Motta FA.
37078369	Convolutional Neural Network Classification of Topographic Electroencephalographic Maps on Alcoholism	Gimenez VB, Dos Reis SL, Simões de Souza FM.
37255109	Why are pediatricians uncomfortable with prescribing emergency contraception for adolescents?	Amorim RV, Barbieri MA, Bôtto-Menezes C, Carmona F, Ferraro AA, Bettiol H.
39595751	Machine Learning Algorithms to Estimate Propensity Scores in Health Policy Evaluation: A Scoping Review	Lourenço L, Weber L, Garcia L, Ramos V, Souza J.
31438050	Meta-Analysis of the Sensitivity of Decision Support Systems in Diagnosing Diabetic Retinopathy	Simões PW, Dos Passos MG, Amaral LL, Garcia D, Vicente RB, de Abreu LLT, de Siqueira Vieira JK, de Souza Pires MM, Comunello E, Ceretta LB, Barra CMCM, Tanaka H, de Carvalho DR, de Oliveira TR, Pires PDS.
40459894	Accuracy of Artificial Intelligence for Gatekeeping in Referrals to Specialized Care	Vergara PO, Oliveira JC, Mattiello R, Montelongo A, Roman R, Katz N, Wives LK, Rados DV.
35886624	A Therapeutic Approach Using the Combined Application of Virtual Reality with Robotics for the Treatment of Patients with Spinal Cord Injury: A Systematic Review	De Miguel-Rubio A, Muñoz-Pérez L, Alba-Rueda A, Arias-Avila M, Rodrigues-de-Souza DP.
34082666	Machine Learning, Molecular Modeling, and QSAR Studies on Natural Products Against Alzheimer's Disease	de Moura ÉP, Fernandes ND, Monteiro AFM, de Medeiros HIR, Scotti MT, Scotti L.
38522408	Challenges in conducting clinical research in primary care dentistry	Loomans B, Mendes FM, Vinayahalingam S, Xi T, Opdam N, Kreulen CM, Pereira-Cenci T, Cenci MS.
36502200	A TDD Framework for Automated Monitoring in Internet of Things with Machine Learning	Hayashi VT, Ruggiero WV, Estrella JC, Filho AQ, Pita MA, Arakaki R, Ribeiro C, Trazzi B, Bulla R Jr.
39908277	Higher education students' perceptions of ChatGPT: A global study of early reactions	Ravšelj D, Keržič D, Tomaževič N, Umek L, Brezovar N, A Iahad N, Abdulla AA, Akopyan A, Aldana Segura MW, AlHumaid J, Allam MF, Alló M, Andoh RPK, Andronic O, Arthur YD, Aydın F, Badran A, Balbontín-Alvarado R, Ben Saad H, Bencsik A, Benning I, Besimi A, Bezerra DDS, Buizza C, Burro R, Bwalya A, Cachero C, Castillo-Briceno P, Castro H, Chai CS, Charalambous C, Chiu TKF, Clipa O, Colombari R, Corr…
35085986	Early identification of older individuals at risk of mobility decline with machine learning	do Nascimento CF, Batista AFM, Duarte YAO, Chiavegatto Filho ADP.
36131274	Correlating drug prescriptions with prognosis in severe COVID-19: first step towards resource management	Levin AS, Freire MP, Oliveira MS, Nastri ACS, Harima LS, Perdigão-Neto LV, Magri MM, Fialkovitz G, Figueiredo PHMF, Siciliano RF, Sabino EC, Carlotti DPN, Rodrigues DS, Nunes FLS, Ferreira JE
38781627	In response to the reply on 'Advancing oral cancer diagnosis in Brazil: Integrating artificial intelligence with teledentistry for enhanced patient outcomes'	Ricardo Elias de Melo P, Agra Monteiro M, Vitória de Araújo Lopes N, Silva Cunha JL.
34538526	Microplanning for designing vaccination campaigns in low-resource settings: A geospatial artificial intelligence-based framework	Augusto Hernandes Rocha T, Grapiuna de Almeida D, Shankar Kozhumam A, Cristina da Silva N, Bárbara Abreu Fonseca Thomaz E, Christine de Sousa Queiroz R, de Andrade L, Staton C, Ricardo Nickenig Vissoci J.
40382007	Care provided by humanoid robots: a scoping review	Ferreira Tiradentes Ruiz LK, da Silva Melo Malaquias T, Bezerra da Silva Junior G, Kowal Olm Cunha IC, Aparecida Pimenta R, Aroni Dadalt P, do Carmo Fernandez Lourenço Haddad M.
36171520	The 2021 SIIM-FISABIO-RSNA Machine Learning COVID-19 Challenge: Annotation and Standard Exam Classification of COVID-19 Chest Radiographs	Lakhani P, Mongan J, Singhal C, Zhou Q, Andriole KP, Auffermann WF, Prasanna PM, Pham TX, Peterson M, Bergquist PJ, Cook TS, Ferraciolli SF, Corradi GCA, Takahashi MS, Workman CS, Parekh M, Kamel SI, Galant J, Mas-Sanchez A, Benítez EC, Sánchez-Valverde M, Jaques L, Panadero M, Vidal M, Culiañez-Casas M, Angulo-Gonzalez D, Langer SG, de la Iglesia-Vayá M, Shih G.
35421085	Two-year death prediction models among patients with Chagas Disease using machine learning-based methods	Ferreira AM, Santos LI, Sabino EC, Ribeiro ALP, Oliveira-da Silva LC, Damasceno RF, D'Angelo MFSV, Nunes MDCP, Haikal DSA.
38735131	Reply to: Comment on "Advancing oral cancer diagnosis in Brazil: Integrating artificial intelligence with teledentistry for enhanced patient outcomes"	Alves da Mota Santana L, Góis Floresta L, Maciel Alves ÊV, Ribeiro Couto G, Vieira Valadares C, de Abreu de Vasconcellos SJ, Roque-Torres GD, Amado Santos G, Gandhi Gopalsamy R, Pinto Borges L, Mitsunari Takeshita W, Martins-Filho PR.
21917512	Artificial intelligence techniques applied to the development of a decision-support system for diagnosing celiac disease	Tenório JM, Hummel AD, Cohrs FM, Sdepanian VL, Pisa IT, de Fátima Marin H.
40275674	Myo-Guide: A Machine Learning-Based Web Application for Neuromuscular Disease Diagnosis With MRI	Verdu-Diaz J, Bolano-Díaz C, Gonzalez-Chamorro A, Fitzsimmons S, Warman-Chardon J, Kocak GS, Mucida-Alvim D, Smith IC, Vissing J, Poulsen NS, Luo S, Domínguez-González C, Bermejo-Guerrero L, Gomez-Andres D, Sotoca J, Pichiecchio A, Nicolosi S, Monforte M, Brogna C, Mercuri E, Bevilacqua JA, Díaz-Jara J, Pizarro-Galleguillos B, Krkoska P, Alonso-Pérez J, Olivé M, Niks EH, Kan HE, Lilleker J, Rober…
34232847	Clinical effects of assisted robotic gait training in walking distance, speed, and functionality are maintained over the long term in individuals with cerebral palsy: a systematic review and meta-analysis	Volpini M, Aquino M, Holanda AC, Emygdio E, Polese J.
34171639	Convolutional Neural Networks for the evaluation of cancer in Barrett's esophagus: Explainable AI to lighten up the black-box	de Souza LA Jr, Mendel R, Strasser S, Ebigbo A, Probst A, Messmann H, Papa JP, Palm C.
39265480	Symptom mapping and personalized care for depression, anxiety and stress: A data-driven AI approach	Delgado S, Vignola RCB, Sassi RJ, Belan PA, Araújo SA.
38404014	Patients Perceptions of Artificial Intelligence in a Deep Learning-Assisted Diabetic Retinopathy Screening Event: A Real-World Assessment	Malerbi FK, Mezzomo Ventura B, Fischer M, Penha FM.
34254199	Prediction of Radiation-Related Dental Caries Through PyRadiomics Features and Artificial Neural Network on Panoramic Radiography	De Araujo Faria V, Azimbagirad M, Viani Arruda G, Fernandes Pavoni J, Cezar Felipe J, Dos Santos EMCMF, Murta Junior LO.
40106489	The IBEX Knowledge-Base: A central resource for multiplexed imaging techniques	Radtke AJ, Anidi IU, Arakkal L, Arroyo-Mejias AJ, Beuschel RT, Börner K, Chu CJ, Clark B, Clatworthy MR, Colautti J, Coscia F, Croteau J, Denha S, Dever R, Dutra WO, Fritzsche S, Fullam S, Gerner MY, Gola A, Gollob KJ, Hernandez JM, Hor JL, Ichise H, Jing Z, Jonigk D, Kandov E, Kastenmüller W, Koenig JFE, Kortekaas RK, Kothurkar A, Kreins AY, Lamborn IT, Lin Y, Luciano Pereira Morais K, Lunich A,…
32454242	Prediction of mortality in Intensive Care Units: a multivariate feature selection	Monteiro F, Meloni F, Baranauskas JA, Macedo AA.
39278141	Machine learning methods in physical therapy: A scoping review of applications in clinical context	Reis FJJ, Carvalho MBL, Neves GA, Nogueira LC, Meziat-Filho N.
35804050	Dental anomaly detection using intraoral photos via deep learning	Ragodos R, Wang T, Padilla C, Hecht JT, Poletta FA, Orioli IM, Buxó CJ, Butali A, Valencia-Ramirez C, Restrepo Muñeton C, Wehby GL, Weinberg SM, Marazita ML, Moreno Uribe LM, Howe BJ.
36582065	How to Collect and Interpret Medical Pictures Captured in Highly Challenging Environments that Range from Nanoscale to Hyperspectral Imaging	Laghari AA, V Estrela V, Yin S.
36502550	Complete blood count and C-reactive protein to predict positive blood culture among neonates using machine learning algorithms	Matsushita FY, Krebs VLJ, de Carvalho WB.
33323213	A roadmap for familial hypercholesterolaemia control	Pereira AC.
38477659	Lessons Learned in Building Expertly Annotated Multi-Institution Datasets and Hosting the RSNA AI Challenges	Kitamura FC, Prevedello LM, Colak E, Halabi SS, Lungren MP, Ball RL, Kalpathy-Cramer J, Kahn CE Jr, Richards T, Talbott JF, Shih G, Lin HM, Andriole KP, Vazirabad M, Erickson BJ, Flanders AE, Mongan J.
40304582	The Evolution of Radiology Image Annotation in the Era of Large Language Models	Flanders AE, Wang X, Wu CC, Kitamura FC, Shih G, Mongan J, Peng Y.
32928501	Dysregulated Lipid Metabolism Precedes Onset of Psychosis	Dickens AM, Sen P, Kempton MJ, Barrantes-Vidal N, Iyegbe C, Nordentoft M, Pollak T, Riecher-Rössler A, Ruhrmann S, Sachs G, Bressan R, Krebs MO, Amminger GP, de Haan L, van der Gaag M, Valmaggia L, Hyötyläinen T
37546351	Spatial Clusters of Cancer Mortality in Brazil: A Machine Learning Modeling Approach	Casaes Teixeira B, Toporcov TN, Chiaravalloti-Neto F, Chiavegatto Filho ADP.
36566954	Behaviour recommendations with a deep learning model and genetic algorithm for health debt characterisation	Siebra C, Amorim L, Quintino JP, Santos ALM, da Silva FQB, Wac K.
34509784	Exploring machine learning to predict depressive relapses of bipolar disorder patients	Rotenberg LS, Borges-Júnior RG, Lafer B, Salvini R, Dias RDS.
39510267	Predicting health impacts of wildfire smoke in Amazonas basin, Brazil	de Souza Tadano Y, Potgieter-Vermaak S, Siqueira HV, Hoelzemann JJ, Duarte ESF, Alves TA, Valebona F, Lenzi I, Godoi AFL, Barbosa C, Ribeiro IO, de Souza RAF, Yamamoto CI, Santos E, Fernandesi KS, Machado C, Martin ST, Godoi RHM.
35776947	Perspective: Leveraging the Gut Microbiota to Predict Personalized Responses to Dietary, Prebiotic, and Probiotic Interventions	Gibbons SM, Gurry T, Lampe JW, Chakrabarti A, Dam V, Everard A, Goas A, Gross G, Kleerebezem M, Lane J, Maukonen J, Penna ALB, Pot B, Valdes AM, Walton G, Weiss A, Zanzer YC, Venlet NV, Miani M.
34063578	Identification of Cotton Leaf Lesions Using Deep Learning Techniques	Caldeira RF, Santiago WE, Teruel B.
31769834	The Sickle Cell Disease Ontology: enabling universal sickle cell-based knowledge representation	Sickle Cell Disease Ontology Working Group.
35678368	Machine learning applied to healthcare: a conceptual review	Gomes MAS, Kovaleski JL, Pagani RN, da Silva VL.
32293466	Machine learning applied to retinal image processing for glaucoma detection: review and perspective	Barros DMS, Moura JCC, Freire CR, Taleb AC, Valentim RAM, Morais PSG.
38922265	Using the Chat Generative Pre-trained Transformer in academic writing in health: a scoping review	Costa ICP, Nascimento MCD, Treviso P, Chini LT, Roza BA, Barbosa SFF, Mendes KDS.
30340214	Retinal image quality assessment using deep learning	Zago GT, Andreão RV, Dorizzi B, Teatini Salles EO.
37750843	ChatGPT: a tool for scientific writing or a threat to integrity?	Silva TP, Ocampo TSC, Alencar-Palha C, Oliveira-Santos C, Takeshita WM, Oliveira ML.
38111256	Evaluation of ChatGPT's Real-Life Implementation in Undergraduate Dental Education: Mixed Methods Study	Kavadella A, Dias da Silva MA, Kaklamanos EG, Stamatopoulos V, Giannakopoulos K.
20545288	Environmentally friendly biosurfactants produced by yeasts	Campos-Takaki GM, Sarubbo LA, Albuquerque CD.
37382230	Proficiency-based progression training for robotic surgery skills training: a randomized clinical trial	De Groote R, Puliatti S, Amato M, Mazzone E, Rosiello G, Farinha R, Paludo A, Desender L, Van Cleynenbreugel B, Bunting BP, Mottrie A, Gallagher AG
39415214	Dynamic Retrieval Augmented Generation of Ontologies using Artificial Intelligence (DRAGON-AI)	Toro S, Anagnostopoulos AV, Bello SM, Blumberg K, Cameron R, Carmody L, Diehl AD, Dooley DM, Duncan WD, Fey P, Gaudet P, Harris NL, Joachimiak MP, Kiani L, Lubiana T, Munoz-Torres MC, O'Neil S, Osumi-Sutherland D, Puig-Barbe A, Reese JT, Reiser L, Robb SM, Ruemping T, Seager J, Sid E, Stefancsik R, Weber M, Wood V, Haendel MA, Mungall CJ.
34449306	Patterns of high-risk drinking among medical students: A web-based survey with machine learning	Marcon G, de Ávila Pereira F, Zimerman A, da Silva BC, von Diemen L, Passos IC, Recamonde-Mendoza M.
37075448	An online platform for COVID-19 diagnostic screening using a machine learning algorithm	Souza Filho EM, Tavares RS, Dembogurski BJ, Gagliano AHNP, Pacheco LCO, Pacheco LGRN, Carmo FBD, Alvim LGM, Monteiro A.
39562768	XAI-driven CatBoost multi-layer perceptron neural network for analyzing breast cancer	Srinivasu PN, Jaya Lakshmi G, Gudipalli A, Narahari SC, Shafi J, Woźniak M, Ijaz MF.
40397888	Time-series visual representations for sleep stages classification	Padovani Ederli R, Vega-Oliveros DA, Soriano-Vargas A, Rocha A, Dias Z.
37792871	Performance of ChatGPT-4 in answering questions from the Brazilian National Examination for Medical Degree Revalidation	Gobira M, Nakayama LF, Moreira R, Andrade E, Regatieri CVS, Belfort R Jr.
33226787	Mobile Health (mHealth) Viral Diagnostics Enabled with Adaptive Adversarial Learning	Shokr A, Pacheco LGC, Thirumalaraju P, Kanakasabapathy MK, Gandhi J, Kartik D, Silva FSR, Erdogmus E, Kandula H, Luo S, Yu XG, Chung RT, Li JZ, Kuritzkes DR, Shafiee H.
31526573	Tele-electrocardiography and bigdata: The CODE (Clinical Outcomes in Digital Electrocardiography) study	Ribeiro ALP, Paixão GMM, Gomes PR, Ribeiro MH, Ribeiro AH, Canazart JA, Oliveira DM, Ferreira MP, Lima EM, Moraes JL, Castro N, Ribeiro LB, Macfarlane PW.
37673060	Analysis of functional connectivity using machine learning and deep learning in different data modalities from individuals with schizophrenia	Alves CL, Toutain TGLO, Porto JAM, Aguiar PMC, de Sena EP, Rodrigues FA, Pineda AM, Thielemann C.
35709900	Discovering novel drug-supplement interactions using SuppKG generated from the biomedical literature	Schutte D, Vasilakes J, Bompelli A, Zhou Y, Fiszman M, Xu H, Kilicoglu H, Bishop JR, Adam T, Zhang R.
40421993	Comparative analysis of language models in addressing syphilis-related queries	Ferreira LM, Nascimento JP, Souza LL, Souza FT, Guimarães LD, Lopes MA, Vargas PA, Martelli-Júnior H.
39874229	Assessing the performance of AI chatbots in answering patients' common questions about low back pain	Scaff SPS, Reis FJJ, Ferreira GE, Jacob MF, Saragiotto BT.
34982850	Does single-site robotic surgery makes sense for gallbladder surgery?	Bosi HR, Rombaldi MC, Zaniratti T, Castilhos FO, Sbaraini M, Grossi JV, Pretto GG, Cavazzola LT.
34913952	A Hybrid Deep Learning Construct for Detecting Keratoconus From Corneal Maps	Al-Timemy AH, Mosa ZM, Alyasseri Z, Lavric A, Lui MM, Hazarbassanov RM, Yousefi S.
35838950	Challenges of Multiplex Assays for COVID-19 Research: A Machine Learning Perspective	Guest PC, Popovic D, Steiner J.
37322087	Spectrochemical analysis of blood combined with chemometric techniques for detecting osteosarcopenia	da Silva TG, Morais CLM, Santos MCD, de Lima LAS, de Medeiros Freitas RV, Guerra RO, Lima KMG.
36069805	Newborn Skin Maturity Medical Device Validation for Gestational Age Prediction: Clinical Trial	Reis ZSN, Romanelli RMC, Guimarães RN, Gaspar JS, Neves GS, do Vale MS, Nader PJ, de Moura MDR, Vitral GLN, Dos Reis MAA, Pereira MMM, Marques PF, Nader SS, Harff AL, Beleza LO, de Castro MEC, Souza RG, Pappa GL, de Aguiar RAPL.
40354957	Machine learning approaches for classifying major depressive disorder using biological and neuropsychological markers: A meta-analysis	Zhang L, Jian L, Long Y, Ren Z, Calhoun VD, Passos IC, Tian X, Xiang Y.
38563343	Chest X-ray evaluation using machine learning to support the early diagnosis of pulmonary TB	Parreira PL, Fonseca AU, Soares F, Conte MB, Rabahi MF.
36731360	Error-Correcting Mean-Teacher: Corrections instead of consistency-targets applied to semi-supervised medical image segmentation	Mendel R, Rauber D, de Souza LA Jr, Papa JP, Palm C.
37247740	Machine learning sheds light on physical-chemical and biological parameters leading to Abrolhos coral reef microbialization	Ahmadi RA, Varasteh T, Silveira CB, Walter J, Siegle E, Omachi C, de Rezende CE, Francini-Filho RB, Thompson C, Tschoeke D, Bahiense L, Thompson FL.
33750734	Classification Models for COVID-19 Test Prioritization in Brazil: Machine Learning Approach	Viana Dos Santos Santana Í, Cm da Silveira A, Sobrinho Á, Chaves E Silva L, Dias da Silva L, Santos DFS, Gurjão EC, Perkusich A.
39078799	Fuzzy and spatial analysis of cutaneous leishmaniasis in Pará State, Brazilian Amazon: an ecological and exploratory study	Costa SB, Miranda CDS, De Souza BC, Guimarães HMMES, Faria CM, Da S Campos PS, Koury TM, Da Paixão JGM, Leal AL, Carrera MFP, De Brito SR, Gonçalves NV.
31284419	Local Interpretable Model-Agnostic Explanations for Classification of Lymph Node Metastases	Palatnik de Sousa I, Maria Bernardes Rebuzzi Vellasco M, Costa da Silva E.
32040421	Multiple Holdouts With Stability: Improving the Generalizability of Machine Learning Analyses of Brain-Behavior Relationships	Mihalik A, Ferreira FS, Moutoussis M, Ziegler G, Adams RA, Rosa MJ, Prabhu G, de Oliveira L, Pereira M, Bullmore ET, Fonagy P, Goodyer IM, Jones PB
28746659	Comparison of machine-learning algorithms to build a predictive model for detecting undiagnosed diabetes - ELSA-Brasil: accuracy study	Olivera AR, Roesler V, Iochpe C, Schmidt MI, Vigo Á, Barreto SM, Duncan BB.
36366182	Smartphone Application for Structural Health Monitoring of Bridges	Figueiredo E, Moldovan I, Alves P, Rebelo H, Souza L.
37483947	Volatility of the COVID-19 vaccine hesitancy: sentiment analysis conducted in Brazil	Machado Júnior C, Mantovani DMN, de Sandes-Guimarães LV, Romeiro MDC, Furlaneto CJ, Bazanini R.
33570496	Data Leakage in Health Outcomes Prediction With Machine Learning. Comment on "Prediction of Incident Hypertension Within the Next Year: Prospective Study Using Statewide Electronic Health Records and Machine Learning"	Chiavegatto Filho A, Batista AFM, Dos Santos HG.
35916740	PreS/MD: Predictor of Sensitization Hazard for Chemical Substances Released From Medical Devices	Alves VM, Borba JVB, Braga RC, Korn DR, Kleinstreuer N, Causey K, Tropsha A, Rua D, Muratov EN.
34014174	An eHealth Framework for Managing Pediatric Growth Disorders and Growth Hormone Therapy	Dimitri P, Fernandez-Luque L, Banerjee I, Bergadá I, Calliari LE, Dahlgren J, de Arriba A, Lapatto R, Reinehr T, Senniappan S, Thomas-Teinturier C, Tsai MC, Anuar Zaini A, Bagha M, Koledova E.
28973096	Automated Grading of Age-Related Macular Degeneration From Color Fundus Images Using Deep Convolutional Neural Networks	Burlina PM, Joshi N, Pekala M, Pacheco KD, Freund DE, Bressler NM.
35684648	BepFAMN: A Method for Linear B-Cell Epitope Predictions Based on Fuzzy-ARTMAP Artificial Neural Network	La Marca AF, Lopes RDS, Lotufo ADP, Bartholomeu DC, Minussi CR.
38423267	Graph neural networks for clinical risk prediction based on electronic health records: A survey	Oss Boll H, Amirahmadi A, Ghazani MM, Morais WO, Freitas EP, Soliman A, Etminani F, Byttner S, Recamonde-Mendoza M.
37061711	Usefulness of machine learning softwares to screen titles of systematic reviews: a methodological study	Dos Reis AHS, de Oliveira ALM, Fritsch C, Zouch J, Ferreira P, Polese JC.
33980030	Corticosteroid Randomization after Significant Head Injury and International Mission for Prognosis and Clinical Trials in Traumatic Brain Injury Models Compared with a Machine Learning-Based Predictive Model from Tanzania	Elahi C, Adil SM, Sakita F, Mmbaga BT, Hernandes Rocha TA, Fuller A, Haglund MM, Nickenig Vissoci JR, Staton C.
36206287	Comparing machine learning algorithms for multimorbidity prediction: An example from the Elsa-Brasil study	Polessa Paula D, Barbosa Aguiar O, Pruner Marques L, Bensenor I, Suemoto CK, Mendes da Fonseca MJ, Griep RH.
39561146	Artificial intelligence model for predicting sexual dimorphism through the hyoid bone in adult patients	Ferraz AX, Schroder ÂGD, Gonçalves FM, Küchler EC, Santos RS, Zeigelboim BS, Pezzin APT, Taveira KV, Abuabara A, Baratto-Filho F, de Araujo CM.
35773733	Soft robotics and functional electrical stimulation advances for restoring hand function in people with SCI: a narrative review, clinical guidelines and future directions	Cardoso LRL, Bochkezanian V, Forner-Cordero A, Melendez-Calderon A, Bo APL.
40053779	Future Use of AI in Diagnostic Medicine: 2-Wave Cross-Sectional Survey Study	Cabral BP, Braga LAM, Conte Filho CG, Penteado B, Freire de Castro Silva SL, Castro L, Fornazin M, Mota F.
34372429	Classification of Approximal Caries in Bitewing Radiographs Using Convolutional Neural Networks	Moran M, Faria M, Giraldi G, Bastos L, Oliveira L, Conci A.
39695069	Predicting hospitalization with LLMs from health insurance data	Baro EF, Oliveira LS, Britto AS.
39516752	Predictive modeling of gestational weight gain: a machine learning multiclass classification study	Victor A, Geremias Dos Santos H, Silva GFS, Barcellos Filho F, de Fátima Cobre A, Luzia LA, Rondó PHC, Chiavegatto Filho ADP.
39409361	Machine Learning Applied to Edge Computing and Wearable Devices for Healthcare: Systematic Mapping of the Literature	Pereira CVF, de Oliveira EM, de Souza AD.
34246159	A hybrid methodology for breast screening and cancer diagnosis using thermography	Resmini R, Faria da Silva L, Medeiros PRT, Araujo AS, Muchaluat-Saade DC, Conci A.
31877700	Potential Confounders in the Analysis of Brazilian Adolescent's Health: A Combination of Machine Learning and Graph Theory	Ambriola Oku AY, Zimeo Morais GA, Arantes Bueno AP, Fujita A, Sato JR.
37263086	Suicide risk classification with machine learning techniques in a large Brazilian community sample	Roza TH, Seibel GS, Recamonde-Mendoza M, Lotufo PA, Benseñor IM, Passos IC, Brunoni AR.
40187615	AI models uncover factors influencing scorpionism in Northern Brazil	Moura TA, Ojanguren-Affilastro AA, Sasa M, Gutiérrez JM, Silva FF, Siqueira-Silva T, Martinez PA.
38184347	Human vs machine towards neonatal pain assessment: A comprehensive analysis of the facial features extracted by health professionals, parents, and convolutional neural networks	Carlini LP, Coutrin GAS, Ferreira LA, Soares JDCA, Silva GVT, Heiderich TM, Balda RCX, Barros MCM, Guinsburg R, Thomaz CE.
35527259	SemClinBr - a multi-institutional and multi-specialty semantically annotated corpus for Portuguese clinical NLP tasks	Oliveira LESE, Peters AC, da Silva AMP, Gebeluca CP, Gumiel YB, Cintho LMM, Carvalho DR, Al Hasan S, Moro CMC.
36530391	An artificial neural network classification method employing longitudinally monitored immune biomarkers to predict the clinical outcome of critically ill COVID-19 patients	Martinez G, Garduno A, Mahmud-Al-Rafat A, Ostadgavahi AT, Avery A, de Avila E Silva S, Cusack R, Cameron C, Cameron M, Martin-Loeches I, Kelvin D.
32455748	MicrobioLink: An Integrated Computational Pipeline to Infer Functional Effects of Microbiome-Host Interactions	Andrighetti T, Bohar B, Lemke N, Sudhakar P, Korcsmaros T.
33604321	The Design and Development of a Personalized Leisure Time Physical Activity Application Based on Behavior Change Theories, End-User Perceptions, and Principles From Empirical Data Mining	Sporrel K, De Boer RDD, Wang S, Nibbeling N, Simons M, Deutekom M, Ettema D, Castro PC, Dourado VZ, Kröse B.
38091424	Human motor augmentation with an extra robotic arm without functional interference	Dominijanni G, Pinheiro DL, Pollina L, Orset B, Gini M, Anselmino E, Pierella C, Olivier J, Shokur S, Micera S.
40589827	Investigation of the usage of machine learning to explore the impacts of climate change on occupational health: a systematic review and research agenda	Ferrari GN, Leal GCL, Ossani PC, Galdamez EVC.
39251711	Earth observation data uncover green spaces' role in mental health	Araújo LD, Zanotta DC, Ray N, Veronez MR.
38154096	OpenMM 8: Molecular Dynamics Simulation with Machine Learning Potentials	Eastman P, Galvelis R, Peláez RP, Abreu CRA, Farr SE, Gallicchio E, Gorenko A, Henry MM, Hu F, Huang J, Krämer A, Michel J, Mitchell JA, Pande VS, Rodrigues JP, Rodriguez-Guerra J, Simmonett AC, Singh S, Swails J, Turner P, Wang Y, Zhang I, Chodera JD, De Fabritiis G, Markland TE.
39826396	Service robots in caring for older adults: Uncovering the current conceptual and intellectual structures and future research agenda	Cesário LC, Barbosa P, Miguel PAC, Mendes GHS.
38091084	Deconstructing depression by machine learning: the POKAL-PSY study	Eder J, Pfeiffer L, Wichert SP, Keeser B, Simon MS, Popovic D, Glocker C, Brunoni AR, Schneider A, Gensichen J, Schmitt A, Musil R, Falkai P
38134648	Machine learning for hospital readmission prediction in pediatric population	Silva NCD, Albertini MK, Backes AR, Pena GDG.
33945604	Cause-specific mortality prediction in older residents of São Paulo, Brazil: a machine learning approach	do Nascimento CF, Dos Santos HG, de Moraes Batista AF, Roman Lay AA, Duarte YAO, Chiavegatto Filho ADP.
38984986	Clinical, Cultural, Computational, and Regulatory Considerations to Deploy AI in Radiology: Perspectives of RSNA and MICCAI Experts	Linguraru MG, Bakas S, Aboian M, Chang PD, Flanders AE, Kalpathy-Cramer J, Kitamura FC, Lungren MP, Mongan J, Prevedello LM, Summers RM, Wu CC, Adewole M, Kahn CE Jr.
38956506	Hitac: a hierarchical taxonomic classifier for fungal ITS sequences compatible with QIIME2	Miranda FM, Azevedo VC, Ramos RJ, Renard BY, Piro VC.
38761300	Machine learning, deep learning and hernia surgery. Are we pushing the limits of abdominal core health? A qualitative systematic review	Lima DL, Kasakewitch J, Nguyen DQ, Nogueira R, Cavazzola LT, Heniford BT, Malcher F.
33857785	Predicting offenses among individuals with psychiatric disorders - A machine learning approach	Watts D, Moulden H, Mamak M, Upfold C, Chaimowitz G, Kapczinski F.
38294325	Performance of ChatGPT on the Brazilian Radiology and Diagnostic Imaging and Mammography Board Examinations	Almeida LC, Farina EMJM, Kuriki PEA, Abdala N, Kitamura FC.
38553164	Machine learning algorithms to predict outcomes in children and adolescents with COVID-19: A systematic review	Dos Santos AL, Pinhati C, Perdigão J, Galante S, Silva L, Veloso I, Simões E Silva AC, Oliveira EA.
36946526	Natural Language Processing Markers for Psychosis and Other Psychiatric Disorders: Emerging Themes and Research Agenda From a Cross-Linguistic Workshop	Corona Hernández H, Corcoran C, Achim AM, de Boer JN, Boerma T, Brederoo SG, Cecchi GA, Ciampelli S, Elvevåg B, Fusaroli R, Giordano S, Hauglid M, van Hessen A, Hinzen W, Homan P, de Kloet SF, Koops S, Kuperberg GR, Maheshwari K, Mota NB, Parola A, Rocca R, Sommer IEC, Truong K, Voppel AE, van Vugt M, Wijnen F, Palaniyappan L.
33572249	Machine Learning Algorithms for Activity-Intensity Recognition Using Accelerometer Data	Gomes E, Bertini L, Campos WR, Sobral AP, Mocaiber I, Copetti A.
30629091	Assessment of Deep Generative Models for High-Resolution Synthetic Retinal Image Generation of Age-Related Macular Degeneration	Burlina PM, Joshi N, Pacheco KD, Liu TYA, Bressler NM.
26262403	OntoMama: An Ontology Applied to Breast Cancer	Melo MT, Gonçalves VH, Costa HD, Braga DS, Gomide LB, Alves CS, Brasil LM.
32753385	A global view on how local muscular fatigue affects human performance	Goethel MF, Gonçalves M, Brietzke C, Cardozo AC, Vilas-Boas JP, Ervilha UF.
34405722	Toward a machine learning model for a primary diagnosis of Guillain-Barré syndrome subtypes	Alarcón-Narváez D, Hernández-Torruco J, Hernández-Ocaña B, Chávez-Bosquez O, Marchi J, Méndez-Castillo JJ.
32448064	Creation and application of virtual patient cohorts of heart models	Niederer SA, Aboelkassem Y, Cantwell CD, Corrado C, Coveney S, Cherry EM, Delhaas T, Fenton FH, Panfilov AV, Pathmanathan P, Plank G, Riabiz M, Roney CH, Dos Santos RW, Wang L.
40665289	Predictive estimations of health systems resilience using machine learning	Jatobá A, de Castro-Nunes P, Palmieri P, Machado Araujo de Oliveira O, Passos Simões P, da Silva Fonseca V, de Carvalho PVR.
37463363	Thirty-Day Unplanned Hospital Readmissions in Patients With Cancer and the Impact of Social Determinants of Health: A Machine Learning Approach	Stabellini N, Nazha A, Agrawal N, Huhn M, Shanahan J, Hamerschlak N, Waite K, Barnholtz-Sloan JS, Montero AJ.
38625858	Fall prediction in a quiet standing balance test via machine learning: Is it possible?	Pennone J, Aguero NF, Martini DM, Mochizuki L, do Passo Suaide AA.
35009756	Evaluation of Machine Learning Methods for Monitoring the Health of Guyed Towers	Martinez Ricardo DM, Castañeda Jimenez GE, Vaqueiro Ferreira J, de Oliveira Nobrega EG, de Lima ER, de Almeida LM.
34300541	Combining Genetic Algorithms and SVM for Breast Cancer Diagnosis Using Infrared Thermography	Resmini R, Silva L, Araujo AS, Medeiros P, Muchaluat-Saade D, Conci A.
24835182	Body-wide hierarchical fuzzy modeling, recognition, and delineation of anatomy in medical images	Udupa JK, Odhner D, Zhao L, Tong Y, Matsumoto MM, Ciesielski KC, Falcao AX, Vaideeswaran P, Ciesielski V, Saboury B, Mohammadianrasanani S, Sin S, Arens R, Torigian DA.
40184746	Robust DEEP heterogeneous ensemble and META-learning for honey authentication	Minho LAC, de Lima Conceição J, Barboza OM, de Freitas Santos Junior A, Dos Santos WNL.
35508786	Predicting in vitro fertilization success in the Brazilian public health system: a machine learning approach	C N Barreto N, Castro GZ, Pereira RG, Pereira FAN, Reis FM, Junior WM, Cavallo IKD, Gomes KB.
38461699	Automatic bright-field smear microscopy for diagnosis of pulmonary tuberculosis	Serrão MKM, Costa MGF, Fujimoto LBM, Ogusku MM, Costa Filho CFF.
34120242	Immune-inflammatory, coagulation, adhesion, and imaging biomarkers combined in machine learning models improve the prediction of death 1 year after ischemic stroke	Lehmann ALCF, Alfieri DF, de Araújo MCM, Trevisani ER, Nagao MR, Pesente FS, Gelinski JR, de Freitas LB, Flauzino T, Lehmann MF, Lozovoy MAB, Breganó JW, Simão ANC, Maes M, Reiche EMV.
33035759	Can machine learning be useful as a screening tool for depression in primary care?	Souza Filho EM, Veiga Rey HC, Frajtag RM, Arrowsmith Cook DM, Dalbonio de Carvalho LN, Pinho Ribeiro AL, Amaral J.
40156668	Use of robotics in broiler production systems: a relationship between technology, environment and production	da Rocha Balthazar G, Silveira RMF, da Silva IJO.
36679789	Elastomer-Embedded Multiplexed Optical Fiber Sensor System for Multiplane Shape Reconstruction	Leal-Junior A, Macedo L, Avellar L, Frizera A.
39548096	MIMIC-BP: A curated dataset for blood pressure estimation	Sanches I, Gomes VV, Caetano C, Cabrera LSB, Cene VH, Beltrame T, Lee W, Baek S, Penatti OAB.
38537416	Automatic multi-view pose estimation in focused cardiac ultrasound	Freitas J, Gomes-Fonseca J, Tonelli AC, Correia-Pinto J, Fonseca JC, Queirós S.
39152187	A comparative analysis of classical and machine learning methods for forecasting TB/HIV co-infection	Abade A, Porto LF, Scholze AR, Kuntath D, Barros NDS, Berra TZ, Ramos ACV, Arcêncio RA, Alves JD.
38429559	A Systematic Review on Caries Detection, Classification, and Segmentation from X-Ray Images: Methods, Datasets, Evaluation, and Open Opportunities	Zanini LGK, Rubira-Bullen IRF, Nunes FLDS.
34204021	Using Smart Virtual-Sensor Nodes to Improve the Robustness of Indoor Localization Systems	Pedrollo G, Konzen AA, de Morais WO, Pignaton de Freitas E.
38461227	Machine learning to predict untreated dental caries in adolescents	Bomfim RA.
36554680	Sentiment Analysis in Understanding the Potential of Online News in the Public Health Crisis Response	Marques T, Cezário S, Lacerda J, Pinto R, Silva L, Santana O, Ribeiro AG, Cruz AS, Miranda AE, Cadaxa A, Núñez LS, Gonçalo Oliveira H, Atun R, Valentim R.
39672997	Empowering cancer prevention with AI: unlocking new frontiers in prediction, diagnosis, and intervention	Dafni MF, Shih M, Manoel AZ, Yousif MYE, Spathi S, Harshal C, Bhatt G, Chodnekar SY, Chune NS, Rasool W, Umar TP, Moustakas DC, Achkar R, Kumar H, Naz S, Acuña-Chavez LM, Evgenikos K, Gulraiz S, Ali ESM, Elaagib A, Uggh IHP.
39786555	A dataset and benchmark for hospital course summarization with adapted large language models	Aali A, Van Veen D, Arefeen YI, Hom J, Bluethgen C, Reis EP, Gatidis S, Clifford N, Daws J, Tehrani AS, Kim J, Chaudhari AS.
34455125	Training and evaluating machine learning algorithms for ocean microplastics classification through vibrational spectroscopy	Back HM, Vargas Junior EC, Alarcon OE, Pottmaier D.
36972253	Deep learning neural network image analysis of immunohistochemical protein expression reveals a significantly reduced expression of biglycan in breast cancer	Thiesen AP, Mielczarski B, Savaris RF.
35408097	Structural Health Monitoring of Dams Based on Acoustic Monitoring, Deep Neural Networks, Fuzzy Logic and a CUSUM Control Algorithm	Ozelim LCSM, Borges LPF, Cavalcante ALB, Albuquerque EAC, Diniz MDS, Góis MS, Costa KRCBD, Sousa PF, Dantas APDN, Jorge RM, Moreira GR, Barros ML, Aquino FR.
40593918	Quality assessment of large language models' output in maternal health	Lima HA, Trocoli-Couto PHFS, Moazzam Z, Rocha LCD, Pagano A, Martins FF, Brabo LT, Reis ZSN, Keder L, Begum A, Mamede MH, Pawlik TM, Resende V.
35673122	Characterizing Infant Mortality Using Data Mining - A Case Study in Two Brazilian States - Santa Catarina and Amapá	Soares WL, Song MAJ, Zárate LE, Nobre CN.
40446590	Mitigating patient harm risks: A proposal of requirements for AI in healthcare	Garcia-Gomez JM, Blanes-Selva V, Alvarez Romero C, de Bartolomé Cenzano JC, Pereira Mesquita F, Pazos A, Doñate-Martínez A.
40000063	Benchmarking open-source large language models on Portuguese Revalida multiple-choice questions	Bruneti Severino JV, Basei de Paula PA, Berger MN, Loures FS, Todeschini SA, Roeder EA, Veiga MH, Guedes M, Marques GL.
31789053	Differential biomarker signatures in unipolar and bipolar depression: A machine learning approach	Wollenhaupt-Aguiar B, Librenza-Garcia D, Bristot G, Przybylski L, Stertz L, Kubiachi Burque R, Ceresér KM, Spanemberg L, Caldieraro MA, Frey BN, Fleck MP, Kauer-Sant'Anna M, Passos IC, Kapczinski F.
39912320	A Comparative Analysis of Three Large Language Models on Bruxism Knowledge	Camargo ES, Quadras ICC, Garanhani RR, de Araujo CM, Stuginski-Barbosa J.
39946995	Exploring the importance of clinical and sociodemographic factors on self-rated health in midlife: A cross-sectional study using machine learning	Passarelli-Araujo H.
29295121	An Infrared Thermal Images Database and a New Technique for Thyroid Nodules Analysis	González JR, Damião C, Conci A.
32652926	Keras R-CNN: library for cell detection in biological images using deep neural networks	Hung J, Goodman A, Ravel D, Lopes SCP, Rangel GW, Nery OA, Malleret B, Nosten F, Lacerda MVG, Ferreira MU, Rénia L, Duraisingh MT, Costa FTM, Marti M, Carpenter AE.
29086438	Using machine learning to disentangle homonyms in large text corpora	Roll U, Correia RA, Berger-Tal O.
34203831	3D Reconstruction of Non-Rigid Plants and Sensor Data Fusion for Agriculture Phenotyping	Sampaio GS, Silva LA, Marengoni M.
34995977	Performance evaluation of segmentation methods for assessing the lens of the frog Thoropa miliaris from synchrotron-based phase-contrast micro-CT images	Paiva K, Meneses AAM, Barcellos R, Moura MSDS, Mendes G, Fidalgo G, Sena G, Colaço G, Silva HR, Braz D, Colaço MV, Barroso RC.
34286575	Development of Machine Learning Models and the Discovery of a New Antiviral Compound against Yellow Fever Virus	Gawriljuk VO, Foil DH, Puhl AC, Zorn KM, Lane TR, Riabova O, Makarov V, Godoy AS, Oliva G, Ekins S.
39637730	Can people with epilepsy trust AI chatbots for information on physical exercise?	Rocha-Silva R, de Lima BE, Costa TG, Morais NS, José G, Cordeiro DF, de Almeida AA, Lopim GM, Viana RB, Sousa BS, Colugnati DB, Vancini RL, Andrade MS, Weiss K, Knechtle B, Arida RM, de Lira CAB.
26414182	An Approach to Improve the Performance of PM Forecasters	de Mattos Neto PS, Cavalcanti GD, Madeiro F, Ferreira TA.
34468543	Machine learning analysis to predict health outcomes among emergency department users in Southern Brazil: a protocol study	Nunes BP, Vissoci J, Delpino FM, Stolz P, Farias SR, Coelho BB, Viegas IDS, Carvalho Junior DC, Dias CSDS, Almeida APSC, Facchini LA, Chiavegatto Filho ADP.
37561669	Ten quick tips for harnessing the power of ChatGPT in computational biology	Lubiana T, Lopes R, Medeiros P, Silva JC, Goncalves ANA, Maracaja-Coutinho V, Nakaya HI.
38301111	Identification of high-risk beneficiaries in private healthcare insurance	Santos A, Leal GCL, Balancieri R.
38437221	Applicability of machine learning algorithm to predict the therapeutic intervention success in Brazilian smokers	Massago M, Massago M, Iora PH, Tavares Gurgel SJ, Conegero CI, Carolino IDR, Mushi MM, Chaves Forato GA, de Souza JVP, Hernandes Rocha TA, Bonfim S, Staton CA, Nihei OK, Vissoci JRN, de Andrade L.
34710545	A novel deep learning system for multi-class tooth segmentation and classification on cone beam computed tomography. A validation study	Shaheen E, Leite A, Alqahtani KA, Smolders A, Van Gerven A, Willems H, Jacobs R.
34122531	Estimating Gender and Age from Brain Structural MRI of Children and Adolescents: A 3D Convolutional Neural Network Multitask Learning Model	Mendes SL, Pinaya WHL, Pan P, Sato JR.
28423793	Automated Classification of Semi-Structured Pathology Reports into ICD-O Using SVM in Portuguese	Oleynik M, Patrão DFC, Finger M.
38504285	Ensemble-imbalance-based classification for amyotrophic lateral sclerosis prognostic prediction: identifying short-survival patients at diagnosis	Papaiz F, Dourado MET Jr, de Medeiros Valentim RA, Pinto R, de Morais AHF, Arrais JP.
40258884	A segment-based framework for explainability in animal affective computing	Boneh-Shitrit T, Finka L, Mills DS, Luna SP, Dalla Costa E, Zamansky A, Bremhorst A.
34463205	Covid-19 rapid test by combining a Random Forest-based web system and blood tests	Barbosa VAF, Gomes JC, de Santana MA, de Lima CL, Calado RB, Bertoldo Júnior CR, Albuquerque JEA, de Souza RG, de Araújo RJE, Mattos Júnior LAR, de Souza RE, Dos Santos WP.
38632036	Development of a dental digital data set for research in artificial intelligence: the importance of labeling performed by radiologists	Costa ED, Gaêta-Araujo H, Carneiro JA, Zancan BAG, Baranauskas JA, Macedo AA, Tirapelli C.
30623325	Performance of machine-learning algorithms to pattern recognition and classification of hearing impairment in Brazilian farmers exposed to pesticide and/or cigarette smoke	Tomiazzi JS, Pereira DR, Judai MA, Antunes PA, Favareto APA.
38183029	Decision analysis framework for predicting no-shows to appointments using machine learning algorithms	Deina C, Fogliatto FS, da Silveira GJC, Anzanello MJ.
26262322	Ontology-Driven Semantic Search for Brazilian Portuguese Clinical Notes	Hasan SA, Zhu X, Liu J, Barra CM, Oliveira L, Farri O.
29392487	Nature-Inspired Algorithm for Training Multilayer Perceptron Networks in e-health Environments for High-Risk Pregnancy Care	Moreira MWL, Rodrigues JJPC, Kumar N, Al-Muhtadi J, Korotaev V.
34996444	Application of the QFD-fuzzy-SERVQUAL methodology as a quality planning tool at the surgical centre of a public teaching hospital	Junior JBG, Hékis HR, Costa JAF, de Andrade ÍGM, Dos Santos Cabral EL, Castro WRS, de Medeiros Florentino DR, de Oliveira Barreto T, da Costa Júnior JF.
11454496	Path analysis and multi-criteria decision making: an approach for multivariate model selection and analysis in health	Vasconcelos AG, Almeida RM, Nobre FF.
34730709	Estimating underdiagnosis of COVID-19 with nowcasting and machine learning	Garcia LP, Gonçalves AV, Andrade MP, Pedebôs LA, Vidor AC, Zaina R, Hallal ALC, Canto GL, Traebert J, Araújo GM, Amaral FV.
39133913	Development of Automated Triggers in Ambulatory Settings in Brazil: Protocol for a Machine Learning-Based Design Thinking Study	Herrera CN, Gimenes FRE, Herrera JP, Cavalli R.
37972444	Modern Machiavelli? The illusion of ChatGPT-generated patient reviews in plastic and aesthetic surgery based on 9000 review classifications	Knoedler S, Sofo G, Kern B, Frank K, Cotofana S, von Isenburg S, Könneker S, Mazzarone F, Dorafshar AH, Knoedler L, Alfertshofer M.
40016077	An AI-based tool for prosthetic crown segmentation serving automated intraoral scan-to-CBCT registration in challenging high artifact scenarios	Elgarba BM, Ali S, Fontenele RC, Meeus J, Jacobs R.
34372241	Machine Learning Approach for Fatigue Estimation in Sit-to-Stand Exercise	Aguirre A, Pinto MJ, Cifuentes CA, Perdomo O, Díaz CAR, Múnera M.
33812263	Explaining machine learning based diagnosis of COVID-19 from routine blood tests with decision trees and criteria graphs	Alves MA, Castro GZ, Oliveira BAS, Ferreira LA, Ramírez JA, Silva R, Guimarães FG.
36872507	A Machine Learning Prediction Model for Immediate Graft Function After Deceased Donor Kidney Transplantation	Quinino RM, Agena F, Modelli de Andrade LG, Furtado M, Chiavegatto Filho ADP, David-Neto E.
39699509	Addressing Gearbox Health Monitoring Challenges for Helicopters: A Machine Learning Approach	Moreira G, Pereira A, Nabarrete A, Gomes W.
36998022	Impact on the ability of healthcare professionals to correctly identify patient-ventilator asynchronies of the simultaneous visualization of estimated muscle pressure curves on the ventilator display: a randomized study (P(mus) study)	Silva DO, de Souza PN, de Araujo Sousa ML, Morais CCA, Ferreira JC, Holanda MA, Yamaguti WP, Junior LP, Costa ELV.
40217281	Explainable AI for enhanced accuracy in malaria diagnosis using ensemble machine learning models	Awe OO, Mwangi PN, Goudoungou SK, Esho RV, Oyejide OS.
28596271	Extracting aerobic system dynamics during unsupervised activities of daily living using wearable sensor machine learning models	Beltrame T, Amelard R, Wong A, Hughson RL.
36975046	Criterion validity of neural networks to assess lower limb motion during cycling	Bini RR, Serrancoli G, Santiago PRP, Pinto A, Moura F.
35890854	On-Device IoT-Based Predictive Maintenance Analytics Model: Comparing TinyLSTM and TinyModel from Edge Impulse	Mihigo IN, Zennaro M, Uwitonze A, Rwigema J, Rovai M.
36708879	Detecting dry eye from ocular surface videos based on deep learning	Abdelmotaal H, Hazarbasanov R, Taneri S, Al-Timemy A, Lavric A, Takahashi H, Yousefi S.
40380612	Long Short-Term Memory Network for Accelerometer-Based Hypertension Classification	Ouellet M, Wac K, Siebra C.
34078924	Covid-19 diagnosis by combining RT-PCR and pseudo-convolutional machines to characterize virus sequences	Gomes JC, Masood AI, Silva LHS, da Cruz Ferreira JRB, Freire Júnior AA, Rocha ALDS, de Oliveira LCP, da Silva NRC, Fernandes BJT, Dos Santos WP.
32761143	Model-to-Data Approach for Deep Learning in Optical Coherence Tomography Intraretinal Fluid Segmentation	Mehta N, Lee CS, Mendonça LSM, Raza K, Braun PX, Duker JS, Waheed NK, Lee AY.
34461424	Distinct weather conditions and human mobility impacts on the SARS-CoV-2 outbreak in Colombia: Application of an artificial neural network approach	Gómez-Herrera S, Sartori Jeunon Gontijo E, Enríquez-Delgado SM, Rosa AH.
33059236	Assisting Barrett's esophagus identification using endoscopic data augmentation based on Generative Adversarial Networks	de Souza LA Jr, Passos LA, Mendel R, Ebigbo A, Probst A, Messmann H, Palm C, Papa JP.
38354285	How Appropriate Are Recommendations of Online Chat-Based Artificial Intelligence (ChatGPT) to Common Questions on Ventral Hernia Repair?	Lima DL, Nogueira R, Liu J, Claus C, Malcher F, Sreeramoju P, Cavazzola LT.
33285356	Detecting cells in intravital video microscopy using a deep convolutional neural network	Gregório da Silva BC, Tam R, Ferrari RJ.
26262167	A Process for the Representation of openEHR ADL Archetypes in OWL Ontologies	Porn AM, Peres LM, Didonet Del Fabro M.
20871942	Classification of postural profiles among mouth-breathing children by learning vector quantization	Mancini F, Sousa FS, Hummel AD, Falcão AE, Yi LC, Ortolani CF, Sigulem D, Pisa IT.
38807995	Algorithms for predicting COVID outcome using ready-to-use laboratorial and clinical data	Lourenço AA, Amaral PHR, Paim AAO, Marques-Ferreira G, Gomes-de-Pontes L, da Mata CPSM, da Fonseca FG, Pérez JCG, Coelho-Dos-Reis JGA.
38498955	Towards precision medicine in breast imaging: A novel open mammography database with tailor-made 3D image retrieval for AI and teaching	Monteiro Cordeiro N, Facina G, Pinto Nazário AC, Monteiro Sanvido V, Araujo Neto JT, Rodrigues Dos Santos E, Domingues da Silva M, Elias S.
39779257	Use of machine learning in occupational risk communication for healthcare workers: protocol for scoping review	de Oliveira GLA, Bonow CA, Rodrigues IOC, Geraldo AX.
38613715	Results of the 2023 ISBI challenge to reduce GABA-edited MRS acquisition time	Berto RP, Bugler H, Dias G, Oliveira M, Ueda L, Dertkigil S, Costa PDP, Rittner L, Merkofer JP, van de Sande DMJ, Amirrajab S, Drenthen GS, Veta M, Jansen JFA, Breeuwer M, van Sloun RJG, Qayyum A, Rodero C, Niederer S, Souza R, Harris AD.
40189670	Is artificial intelligence superior to traditional regression methods in predicting prognosis of adult traumatic brain injury?	Ballestero M, de Souza LC, Levada ALM, Pongeluppi RI, Funo SN, Pineda FG, Colli BO, de Oliveira RS.
31935581	Design and evaluation of a context-aware model based on psychophysiology	Bavaresco R, Barbosa J, Vianna H, Büttenbender P, Dias L.
38359001	Assessment of potential transthyretin amyloid cardiomyopathy cases in the Brazilian public health system using a machine learning model	Zuppo Laper I, Camacho-Hubner C, Vansan Ferreira R, Leite Bertoli de Souza C, Simões MV, Fernandes F, de Barros Correia E, de Jesus Lopes de Abreu A, Silva Julian G.
39466448	Deep Convolutional Neural Network for Accurate Classification of Myofibroblastic Lesions on Patch-Based Images	Giraldo-Roldán D, Dos Santos GC, Araújo ALD, Nakamura TCR, Pulido-Díaz K, Lopes MA, Santos-Silva AR, Kowalski LP, Moraes MC, Vargas PA.
37930716	Automated Image Quality and Protocol Adherence Assessment of Examinations in Teledermatology: First Results	Ribeiro RPES, von Wangenheim A.
40082488	Three-dimensional markerless surface topography approach with convolutional neural networks for adolescent idiopathic scoliosis screening	Mohamed N, Ruiz JMG, Hassan M, Costa OA, Burke TN, Mei Q, Westover L.
39259769	Oscillations in an artificial neural network convert competing inputs into a temporal code	Duecker K, Idiart M, van Gerven M, Jensen O.
35534141	Early identification of ICU patients at risk of complications: Regularization based on robustness and stability of explanations	Amador T, Saturnino S, Veloso A, Ziviani N.
38172136	Deep learning driven segmentation of maxillary impacted canine on cone beam computed tomography images	Swaity A, Elgarba BM, Morgan N, Ali S, Shujaat S, Borsci E, Chilvarquer I, Jacobs R.
34502778	Towards Interpretable Deep Learning: A Feature Selection Framework for Prognostics and Health Management Using Deep Neural Networks	Figueroa Barraza J, López Droguett E, Martins MR.
38710726	Automated machine learning model for fundus image classification by health-care professionals with no coding experience	Zago Ribeiro L, Nakayama LF, Malerbi FK, Regatieri CVS.
40311167	Predictive modeling based on machine learning for mapping risk areas of human sporotrichosis in southeastern Brazil	da Costa AJA, Morais MHF, Coelho IMP, do Carmo Magalhães F, Nicolino RR, Nero MA, de Mello OA, Silva MX.
39860759	Image-Based Detection and Classification of Malaria Parasites and Leukocytes with Quality Assessment of Romanowsky-Stained Blood Smears	Sora-Cardenas J, Fong-Amaris WM, Salazar-Centeno CA, Castañeda A, Martínez-Bernal OD, Suárez DR, Martínez C.
39546503	Sex prediction through machine learning utilizing mandibular condyles, coronoid processes, and sigmoid notches features	Basso IB, de Jesus Freitas PF, Ferraz AX, Borkovski AJ, Borkovski AL, Santos RS, Rached RN, Küchler EC, Schroder AGD, de Araujo CM, Guariza-Filho O.
29054572	Chaotic genetic algorithm and Adaboost ensemble metamodeling approach for optimum resource planning in emergency departments	Yousefi M, Yousefi M, Ferreira RPM, Kim JH, Fogliatto FS.
26439831	Sensor fusion methods for reducing false alarms in heart rate monitoring	Borges G, Brusamarello V.
38750071	Enhancing diagnostic accuracy of multiple myeloma through ML-driven analysis of hematological slides: new dataset and identification model to support hematologists	Andrade CLB, Ferreira MV, Alencar BM, Junior AMA, Lopes TJS, Dos Santos AS, Dos Santos MM, Silva MICS, Rosa IMDRP, Filho JLSB, Guimaraes MA, de Carvalho GC, Santos HHM, Santos MML, Meyer R, Rios TN, Rios RA, Freire SM.
26394186	Artificial Neural Network applied as a methodology of mosquito species identification	Lorenz C, Ferraudo AS, Suesdek L.
22743142	Fuzzy cognitive map in differential diagnosis of alterations in urinary elimination: a nursing approach	Lopes MH, Ortega NR, Silveira PS, Massad E, Higa R, Marin Hde F.
40438062	TWINVAX: conceptual model of a digital twin for immunisation services in primary health care	De Oliveira El-Warrak L, Miceli de Farias C.
27480729	Detection and classification of masses in mammographic images in a multi-kernel approach	de Lima SM, da Silva-Filho AG, Dos Santos WP.
27192022	A system for evaluating the impact of noise pollution on the population's health	Bressane A, Mochizuki PS, Caram RM, Roveda JA.
39516439	Performance of expert fuzzy systems for prediction of rabbit feed intake after weaning	Amaral BC, Bahuti M, Yanagi Junior T, Silva MAJG, de Moura RS, Ferraz PFP.
32729853	Artificial neural network employment for element determination in Mugil cephalus by ICP OES in Pontal Bay, Brazil	Batista MAS, Santos LN, Chagas BC, Lôbo IP, Novaes CG, Guedes WN, de Jesus RM, Amorim FAC, Pacheco CSV, Moreira LS, da Silva EGP.
36435956	Integrative transcriptome analysis of SARS-CoV-2 human-infected cells combined with deep learning algorithms identifies two potential cellular targets for the treatment of coronavirus disease	Gonçalves RL, de Souza GAP, de Souza Terceti M, de Castro RFG, de Mello Silva B, Novaes RD, Malaquias LCC, Coelho LFL.
39379063	Analysis of health recommendations using longitudinal quality of life data: QoL@TbA - A transformer-based approach	Siebra C, Kurpicz-Briki M, Wac K.
35336480	Dependency Factors in Evidence Theory: An Analysis in an Information Fusion Scenario Applied in Adverse Drug Reactions	Ribeiro LAPA, Garcia ACB, Dos Santos PSM.
33859717	A Protocol for the Diagnosis of Autism Spectrum Disorder Structured in Machine Learning and Verbal Decision Analysis	Andrade E, Portela S, Pinheiro PR, Nunes LC, Filho MS, Costa WS, Pinheiro MCD.
38315667	Assessment of differentially private synthetic data for utility and fairness in end-to-end machine learning pipelines for tabular data	Pereira M, Kshirsagar M, Mukherjee S, Dodhia R, Lavista Ferres J, de Sousa R.
31438199	Analysis of Usage of Term Weighting Algorithm for Mapping Health Procedures into the Unified Terminology of Supplemental Health (TUSS)	Barretto EHS, da Costa Patrao DF, Ito M.
31059870	Modelling the influence of environmental parameters over marine planktonic microbial communities using artificial neural networks	Coutinho FH, Thompson CC, Cabral AS, Paranhos R, Dutilh BE, Thompson FL.
39208265	Pilot deployment of a cloud-based universal medical image repository in a large public health system: A protocol study	Pacheco VMG, Paiva JPQ, Furriel BCRS, Santos PV, Ferreira Junior JR, Reis MRC, Tornieri D, Ribeiro GAS, Silva LO, Nogueira SA, Loureiro RM, Calixto WP.
35394997	Explainable death toll motion modeling: COVID-19 data-driven narratives	Veloso A, Ziviani N.
31521252	Convolutional neural networks for skull-stripping in brain MR imaging using silver standard masks	Lucena O, Souza R, Rittner L, Frayne R, Lotufo R.
40341190	Designing Personalized Multimodal Mnemonics With AI: A Medical Student's Implementation Tutorial	Elabd N, Rahman ZM, Abu Alinnin SI, Jahan S, Campos LA, Baltatu OC.
37595684	The International Association for the Study of Lung Cancer Early Lung Imaging Confederation Open-Source Deep Learning and Quantitative Measurement Initiative	Lam S, Wynes MW, Connolly C, Ashizawa K, Atkar-Khattra S, Belani CP, DiNatale D, Henschke CI, Hochhegger B, Jacomelli C, Jelitto M, Jirapatnakul A, Kelly KL, Krishnan K, Kobayashi T, Logan J, Mattos J, Mayo J, McWilliams A, Mitsudomi T, Pastorino U, Polańska J, Rzyman W, Sales Dos Santos R, Scagliotti GV, Wakelee H, Yankelevitz DF, Field JK, Mulshine JL, Avila R.
39729705	Photonic platform coupled with machine learning algorithms to detect pyrolysis products of crack cocaine in saliva: A proof-of-concept animal study	Santana-Melo I, Caixeta DC, Aguiar EMG, Cardoso-Sousa L, Pacheco ALD, Santos YMOD, da Silva JT, Santana AEG, Carneiro MG, Castro OW, Sabino-Silva R.
40011804	Utilization of tree-based machine learning models for predicting low birth weight cases	de Morais FL, da Silva Rocha E, Masson G, do Nascimento Filho DC, Maria Mendes K, de Sousa Dourado RA, Brandao Neto W, Takako Endo P.
39908426	Fuzz Testing Molecular Representation Using Deep Variational Anomaly Generation	Nogueira VHR, Sharma R, Guido RVC, Keiser MJ.
35673084	The Use of Convolutional Neural Networks in the Prediction of Invasive Ductal Carcinoma in Histological Images of Breast Cancer	de Assis ÉG, do Patrocínio ZKG, Nobre CN.
39049010	Using natural language processing to facilitate the harmonisation of mental health questionnaires: a validation study using real-world data	McElroy E, Wood T, Bond R, Mulvenna M, Shevlin M, Ploubidis GB, Hoffmann MS, Moltrecht B.
30053857	A robot-based gait training therapy for pediatric population with cerebral palsy: goal setting, proposal and preliminary clinical implementation	Bayón C, Martín-Lorenzo T, Moral-Saiz B, Ramírez Ó, Pérez-Somarriba Á, Lerma-Lara S, Martínez I, Rocon E.
23954264	Shape, connectedness and dynamics in neuronal networks	Comin CH, da Fontoura Costa L.
26154555	Probabilistic graphic models applied to identification of diseases	Sato RC, Sato GT.
30510110	Computer-aided diagnosis using deep learning in the evaluation of early oesophageal adenocarcinoma	Ebigbo A, Mendel R, Probst A, Manzeneder J, Souza LA Jr, Papa JP, Palm C, Messmann H.
29385611	BIG DATA ANALYTICS AND PRECISION ANIMAL AGRICULTURE SYMPOSIUM: Machine learning and data mining advance predictive big data analysis in precision animal agriculture	Morota G, Ventura RV, Silva FF, Koyama M, Fernando SC.
31438227	Automatic Mapping Between Brazilian Portuguese Clinical Terms and International Classification for Nursing Practice	Ronnau LB, Torres FBG, E Oliveira LES, Gomes DC, Cubas MR, Moro C.
38605654	Application of natural language processing to predict final recommendation of Brazilian health technology assessment reports	Cardoso MMA, Machado-Rugolo J, Thabane L, da Rocha NC, Barbosa AMP, Komoda DS, de Almeida JTC, Curado DDSP, Weber SAT, de Andrade LGM.
25066141	The effects of co-morbidity in defining major depression subtypes associated with long-term course and severity	Wardenaar KJ, van Loo HM, Cai T, Fava M, Gruber MJ, Li J, de Jonge P, Nierenberg AA, Petukhova MV, Rose S, Sampson NA, Schoevers RA, Wilcox MA, Alonso J, Bromet EJ, Bunting B, Florescu SE, Fukao A, Gureje O, Hu C, Huang YQ, Karam AN, Levinson D, Medina Mora ME, Posada-Villa J, Scott KM, Taib NI, Viana MC, Xavier M, Zarkov Z, Kessler RC.
22445559	Fuzzy linguistic model for bioelectrical impedance vector analysis	Bronhara B, Piccoli A, Pereira JC.
22592391	Using machine learning classifiers to assist healthcare-related decisions: classification of electronic patient records	Pollettini JT, Panico SR, Daneluzzi JC, Tinós R, Baranauskas JA, Macedo AA.
33809165	Do Radiographic Assessments of Periodontal Bone Loss Improve with Deep Learning Methods for Enhanced Image Resolution?	Moran M, Faria M, Giraldi G, Bastos L, Conci A.
29295107	Automatic Identification of Glaucoma Using Deep Learning Methods	Cerentini A, Welfer D, Cordeiro d'Ornellas M, Pereira Haygert CJ, Dotto GN.
40089510	Analysis of the 50-mile ultramarathon distance using a predictive XGBoost model	Turnwald J, Valero D, Forte P, Weiss K, Villiger E, Thuany M, Scheer V, Wilhelm M, Andrade M, Cuk I, Nikolaidis PT, Knechtle B.
30356303	Potential use of text classification tools as signatures of suicidal behavior: A proof-of-concept study using Virginia Woolf's personal writings	de Ávila Berni G, Rabelo-da-Ponte FD, Librenza-Garcia D, Boeira MV, Kauer-Sant'Anna M, Passos IC, Kapczinski F.
27573306	Using machine learning to support healthcare professionals in making preauthorisation decisions	Araújo FH, Santana AM, de A Santos Neto P.
40420532	Easy and Fast Discrimination of Female Sand Flies from Lutzomyia Species with Infrared Spectroscopy and Multivariate Analysis	Barbosa MEP, Lacerda M, Calvani C, Franca T, Casaril AE, Infran JOM, Oliveira AG, Cena C.
32845437	DZC DIAG: mobile application based on expert system to aid in the diagnosis of dengue, Zika, and chikungunya	de Araújo APR, de Araujo MCM, Cavalcanti TC, de Lacerda Vidal CF, da Silva MGNM.
26262321	Proposal of Local Automatic Weighing Attribute in CBIR	Jones Ferreira de Lucena D, Costa Oliviera M, Pamponet Machado A.
17911745	Multilingual information retrieval in thoracic radiology: feasibility study	Castilla AC, Furuie SS, Mendonça EA.
39736369	Fluorescence images of skin lesions and automated diagnosis using convolutional neural networks	Rocha MB, Pratavieira S, Vieira RS, Geller JD, Stein ALM, de Oliveira FSS, Canuto TRP, de Paula Vieira L, Rossoni R, Santos MCS, Frasson PHL, Krohling RA.
33578080	The role of individual neuron ion conductances in the synchronization processes of neuron networks	Boaretto BRR, Manchein C, Prado TL, Lopes SR.
39820318	PHARAOH: A collaborative crowdsourcing platform for phenotyping and regional analysis of histology	Faust K, Chen ML, Babaei Zadeh P, Oreopoulos DG, Leon AJ, Paliwal A, Kamski-Hennekam ER, Mikhail M, Duan X, Duan X, Liu M, Ahangari N, Cotau R, Castillo VF, Nikzad N, Sugden RJ, Murphy P, Aljohani SS, Echelard P, Done SJ, Jakate K, Saeed Kamil Z, Alwelaie Y, Alyousef MJ, Alsafwani NS, Alrumeh AS, Saleeb RM, Richer M, Marins LV, Yousef GM, Diamandis P.
26262174	A Hybrid Approach Using Case-Based Reasoning and Rule-Based Reasoning to Support Cancer Diagnosis: A Pilot Study	Saraiva RM, Bezerra J, Perkusich M, Almeida H, Siebra C.
30148684	Testing of an assistive robot system for haptic exploration of objects	Becerra L, Pedrozo Campos Antunes T, Capel HM, Wiebe SA, Adams KD.
40173408	Evaluating how different balancing data techniques impact on prediction of premature birth using machine learning models	Silva AB, Rocha EDS, Lorenzato JF, Endo PT.
9177817	An expert system for diagnosis of acute myocardial infarction with ECG analysis	Rabelo Júnior A, Rocha AR, Oliveira K, Souza A, Ximenes A, Andrade C, Onnis D, Olivaes I, Lobo N, Ferreira N, Werneck V.
26262388	Consumer Health Vocabulary: A Proposal for a Brazilian Portuguese Language	Tenório JM, Torres Pisa I.
31330063	How to make more from exposure data? An integrated machine learning pipeline to predict pathogen exposure	Fountain-Jones NM, Machado G, Carver S, Packer C, Recamonde-Mendoza M, Craft ME.
40403638	Emotion recognition from facial images, body gestures, and skeletal posture keypoints: The BER2024 dataset	Rivera FP, Rodrigues PS, Fugita OEH.
39038677	Prediction of pollutant emission characteristics in ISO50001 energy management in the Americas: Uni and multivariate machine learning approach	de Oliveira Neves F, Salgado EG, de Figueiredo EC, Sampaio P, Marafão FP.
40145015	Prediction of Hypertension in the Pediatric Population Using Machine Learning and Transfer Learning: A Multicentric Analysis of the SAYCARE Study	Araujo-Moura K, Souza L, de Oliveira TA, Rocha MS, De Moraes ACF, Chiavegatto Filho A.
26262394	Development of an Ontology to Recommend Exercises from Conceptual Maps	Ito M, Ciriaco Pereira DL.
39375756	CAM: a novel aid system to analyse the coloration quality of thick blood smears using image processing and machine learning techniques	Fong Amaris WM, Suárez DR, Cortés-Cortés LJ, Martinez C.
33255308	Internet of Medical Things: An Effective and Fully Automatic IoT Approach Using Deep Learning and Fine-Tuning to Lung CT Segmentation	Souza LFF, Silva ICL, Marques AG, Silva FHDS, Nunes VX, Hassan MM, Albuquerque VHC, Filho PPR.
25457563	NICeSim: an open-source simulator based on machine learning techniques to support medical research on prenatal and perinatal care decision making	Cerqueira FR, Ferreira TG, de Paiva Oliveira A, Augusto DA, Krempser E, Corrêa Barbosa HJ, do Carmo Castro Franceschini S, de Freitas BA, Gomes AP, Siqueira-Batista R.
38906540	Old wine in new bottles? What is new with AI for mental health diagnosis?	de Lucca Silveira MP.
34577379	An IoT-Based System for Monitoring the Health of Guyed Towers in Overhead Power Lines	Ferreira Dias C, de Oliveira JR, de Mendonça LD, de Almeida LM, de Lima ER, Wanner L.
36028370	Performance of Acoustic Measures for the Discrimination Among Healthy, Rough, Breathy, and Strained Voices Using the Feedforward Neural Network	de Abreu SR, Sousa ESDS, de Moraes RM, Lopes LW.
40047286	Machine learning models accurately predict clades of proteocephalidean tapeworms (Onchoproteocephalidea) based on host and biogeographical data	Vieira Alves P, da Silva RJ, Scholz T, de Chambrier A, Luque JL, Duchenko A, Janies D, Jacob Machado D.
15107939	Fuzzy expert system in the prediction of neonatal resuscitation	Reis MA, Ortega NR, Silveira PS.
40106435	Protocol for assessing distances in pathway space for classifier feature sets from machine learning methods	Tercan B, Apolonio VH, Chagas VS, Wong CK, Lee JA, Yau C, Benz CC, Stuart JM, Karlberg BJ, Ellrott K, Grewal JK, Jones SJM
26262111	A Baseline Patient Model to Support Testing of Medical Cyber-Physical Systems	Silva LC, Perkusich M, Almeida HO, Perkusich A, Lima MA, Gorgônio KC.
40436505	Ensemble learning of deep CNN models and two stage level prediction of Cobb angle on surface topography in adolescents with idiopathic scoliosis	Hassan M, Gonzalez Ruiz JM, Mohamed N, Burke TN, Mei Q, Westover L.
11187651	Design, implementation and evaluation of a clinical decision support system to prevent adverse drug events	Del Fiol G, Rocha BH, Nohama P.
12204451	Artificial neural networks for infant mortality modelling	Gismondi RC, Almeida RM, Infantosi AF.
23920995	A rule-based method for continuity of care identification in discharge summaries	Silva e Oliveira LE, de Souza AC, Nohama P, Moro CM.
30242230	Machine learning-guided intervention trials to predict treatment response at an individual patient level: an important second step following randomized clinical trials	Passos IC, Mwangi B.
11518662	Hybrid expert system for decision supporting in the medical area: complexity and cognitive computing	Brasil LM, de Azevedo FM, Barreto JM.
26262391	Textual Definitions in the Leukemia Domain: Methodological Guidelines for Biomedical Ontologies	Damasceno de Souza A, Barcellos Almeida M.
23920521	Segmentation of mammography by applying GrowCut for mass detection	Cordeiro FR, Santos WP, Silva-Filhoa AG.
15246046	Perception of disability in a public health perspective: a model based on fuzzy logic	Costa AJ, Massad E, Ortega NR, Araújo Ade Q.
24618777	Use of local intelligence to reduce energy consumption of wireless sensor nodes in elderly health monitoring systems	Lampoltshammer TJ, Pignaton de Freitas E, Nowotny T, Plank S, da Costa JP, Larsson T, Heistracher T.
20841826	Performance analysis of a POS tagger applied to discharge summaries in Portuguese	Oleynik M, Nohama P, Cancian PS, Schulz S.
31437898	Learning Portuguese Clinical Word Embeddings: A Multi-Specialty and Multi-Institutional Corpus of Clinical Narratives Supporting a Downstream Biomedical Task	E Oliveira LES, Gumiel YB, Dos Santos ABV, Cintho LMM, Carvalho DR, Hasan SA, Moro CMC.
26262414	Representation of Biomedical Expertise in Ontologies: a Case Study about Knowledge Acquisition on HTLV viruses and their clinical manifestations	Cardoso Coelho K, Barcellos Almeida M.
34256366	X-Ray cardiac angiographic vessel segmentation based on pixel classification using machine learning and region growing	Rodrigues EO, Rodrigues LO, Lima JJ, Casanova D, Favarim F, Dosciatti ER, Pegorini V, Oliveira LSN, Morais FFC.
15243663	[Use of an artificial neural network for detecting excess deaths due to cholera in Ceará, Brazil]	Penna ML.
17102230	Fuzzy logic model based on the differential nursing diagnosis of alterations in urinary elimination	de Moraes Lopes MH, Marin Hde F, Ortega NR, Massad E.
39224979	Reviewer Experience Detecting and Judging Human Versus Artificial Intelligence Content: The Stroke Journal Essay Contest	Silva GS, Khera R, Schwamm LH.
39349864	A Survey of Perspectives and Educational Needs of Canadian Oncology Residents on Artificial Intelligence	Favorito FM, Collie L, Kennedy T, Nabhen JJ, Safavi A, Cerri GG, Hopman W, Moraes FY.
40269426	Using an AI-Powered Solution to Transform Nursing Workflow and Improve Inpatient Care: A Retrospective Observational Study	Gentil LLS, Pires VAL, Andrade-Silva J, Almeida YE, Pinheiro PG, Pinheiro CG, Laselva CR.
40221848	Performance of artificial intelligence in evaluating maxillary sinus mucosal alterations in imaging examinations: systematic review	Moreira GC, do Carmo Ribeiro CS, Verner FS, Lemos CAA.
31434981	A non-linear mathematical model using optical sensor to predict heart decellularization efficacy	Pereira RHA, Prado AR, Caro LFCD, Zanardo TÉC, Alencar AP, Nogueira BV.
36604364	Artificial Intelligence for Detecting Cephalometric Landmarks: A Systematic Review and Meta-analysis	de Queiroz Tavares Borges Mesquita G, Vieira WA, Vidigal MTC, Travençolo BAN, Beaini TL, Spin-Neto R, Paranhos LR, de Brito Júnior RB.
34665834	Pain assessment in horses using automatic facial expression recognition through deep learning-based modeling	Lencioni GC, de Sousa RV, de Souza Sardinha EJ, Corrêa RR, Zanella AJ.
36847715	Glaucoma and Telemedicine	Brandão-de-Resende C, Alcântara LAR, Vasconcelos-Santos DV, Diniz-Filho A.
34535348	A machine learning approach to determine the prognosis of patients with Class III malocclusion	Khosravi-Kamrani P, Qiao X, Zanardi G, Wiesen CA, Slade G, Frazier-Bowers SA.
38334303	Ophthalmology Optical Coherence Tomography Databases for Artificial Intelligence Algorithm: A Review	Restrepo D, Quion JM, Do Carmo Novaes F, Azevedo Costa ID, Vasquez C, Bautista AN, Quiminiano E, Lim PA, Mwavu R, Celi LA, Nakayama LF.
34289819	Neonatal mortality prediction with routinely collected data: a machine learning approach	Batista AFM, Diniz CSG, Bonilha EA, Kawachi I, Chiavegatto Filho ADP.
35431026	Prediction of Mortality in Coronary Artery Disease: Role of Machine Learning and Maximal Exercise Capacity	de Souza E Silva CG, Buginga GC, de Souza E Silva EA, Arena R, Rouleau CR, Aggarwal S, Wilton SB, Austford L, Hauer T, Myers J.
30532798	On the Use of t-Distributed Stochastic Neighbor Embedding for Data Visualization and Classification of Individuals with Parkinson's Disease	Oliveira FHM, Machado ARP, Andrade AO.
35043491	Clustering analysis and machine learning algorithms in the prediction of dietary patterns: Cross-sectional results of the Brazilian Longitudinal Study of Adult Health (ELSA-Brasil)	Silva VC, Gorgulho B, Marchioni DM, Araujo TA, Santos IS, Lotufo PA, Benseñor IM.
34042728	Automatic Diagnosis of Ocular Toxoplasmosis from Fundus Images with Residual Neural Networks	Parra R, Ojeda V, Vázquez Noguera JL, García Torres M, Mello Román JC, Villalba C, Facon J, Divina F, Cardozo O, Castillo VE, Castro Matto I.
37730451	Machine Learning Model to Predict Graft Rejection After Kidney Transplantation	Minato ACDS, Hannun PGC, Barbosa AMP, da Rocha NC, Machado-Rugolo J, Cardoso MMA, de Andrade LGM.
33279421	An artificial intelligence model based on the proteomic profile of euploid embryos and blastocyst morphology: a preliminary study	Bori L, Dominguez F, Fernandez EI, Del Gallego R, Alegre L, Hickman C, Quiñonero A, Nogueira MFG, Rocha JC, Meseguer M.
37856110	Clinician-Driven AI: Code-Free Self-Training on Public Data for Diabetic Retinopathy Referral	Korot E, Gonçalves MB, Huemer J, Beqiri S, Khalid H, Kelly M, Chia M, Mathijs E, Struyven R, Moussa M, Keane PA.
40037265	Leveraging infrared spectroscopy for cocoa content prediction: A dual approach with Kohonen neural network and multivariate modeling	Lima CMG, Silveira PG, Santana RF, da Piedade Edmundo Sitoe E, Bonomo RCF, Coutinho HDM, Wawrzyniak J, de Carvalho Dos Anjos V, Bell MJV, Contado JL, Zengin G, da Rocha RA.
40359315	Approaches for handling imbalanced data used in machine learning in the healthcare field: A case study on Chagas disease database prediction	Coimbra AG, Oliveira CG, Libório MP, Mannan H, Santos LI, Fusco E, D'Angelo MFSV.
38886357	Study of machine learning techniques for outcome assessment of leptospirosis patients	Silva AFD, Figueiredo K, Falcão IWS, Costa FAR, da Rocha Seruffo MC, de Moraes CCG.
33411266	On the use of histograms of oriented gradients for tremor detection from sinusoidal and spiral handwritten drawings of people with Parkinson's disease	Folador JP, Santos MCS, Luiz LMD, de Souza LAPS, Vieira MF, Pereira AA, de Oliveira Andrade A.
36834311	A Machine Learning Approach to Finding the Fastest Race Course for Professional Athletes Competing in Ironman(®) 70.3 Races between 2004 and 2020	Thuany M, Valero D, Villiger E, Forte P, Weiss K, Nikolaidis PT, Andrade MS, Cuk I, Sousa CV, Knechtle B.
37734417	Artificial intelligence for telemedicine diabetic retinopathy screening: a review	Nakayama LF, Zago Ribeiro L, Novaes F, Miyawaki IA, Miyawaki AE, de Oliveira JAE, Oliveira T, Malerbi FK, Regatieri CVS, Celi LA, Silva PS.
24187519	Application of bioinformatics in chronobiology research	Lopes Rda S, Resende NM, Honorio-França AC, França EL.
33531261	Identifying clinical clusters with distinct trajectories in first-episode psychosis through an unsupervised machine learning technique	Amoretti S, Verdolini N, Mezquida G, Rabelo-da-Ponte FD, Cuesta MJ, Pina-Camacho L, Gomez-Ramiro M, De-la-Cámara C, González-Pinto A, Díaz-Caneja CM, Corripio I, Vieta E, de la Serna E, Mané A, Solé B, Carvalho AF, Serra M, Bernardo M.
23920909	Using a model of parallel distributed processing associated with data mining in the characterization of sexuality in a university population	de Azevedo Simões PW, Martins PJ, Casagrandre RA, Madeira K, de Mattos MC, Manenti SA, da Rosa MI, Dal-Pizzol F, Venson R, Coral LN, de Souza GS, Pandini JC, Cassettari Junior JM, Moretti GP, Cesconetto S.
39123288	The utility of artificial intelligence platforms for patient-generated questions in Mohs micrographic surgery: a multi-national, blinded expert panel evaluation	Lauck KC, Cho SW, DaCunha M, Wuennenberg J, Aasi S, Alam M, Arron ST, Bar A, Brodland DG, Cerci FB, Cohen JL, Coldiron B, Council ML, Harmon CB, Hruza G, Läuchli S, Moody BR, Wysong AS, Zitelli JA, Tolkachjov SN.
34352688	The importance of being external. methodological insights for the external validation of machine learning models in medicine	Cabitza F, Campagner A, Soares F, García de Guadiana-Romualdo L, Challa F, Sulejmani A, Seghezzi M, Carobene A.
37976312	Deep learning framework for epidemiological forecasting: A study on COVID-19 cases and deaths in the Amazon state of Pará, Brazil	Souza GN Jr, Mendes AGB, Costa JDS, Oliveira MDS, Lima PVC, de Moraes VN, Silva DCC, Rocha JECD, Botelho MDN, Araujo FA, Fernandes RDS, Souza DL, Braga MB.
36662377	COVID-19's influence on cardiac function: a machine learning perspective on ECG analysis	Gomes JC, de Santana MA, Masood AI, de Lima CL, Dos Santos WP.
28877750	MIT-Skywalker: considerations on the Design of a Body Weight Support System	Gonçalves RS, Krebs HI.
30171211	Using structural MRI to identify bipolar disorders - 13 site machine learning study in 3020 individuals from the ENIGMA Bipolar Disorders Working Group	Nunes A, Schnack HG, Ching CRK, Agartz I, Akudjedu TN, Alda M, Alnæs D, Alonso-Lana S, Bauer J, Baune BT, Bøen E, Bonnin CDM, Busatto GF, Canales-Rodríguez EJ, Cannon DM, Caseras X, Chaim-Avancini TM, Dannlowski U, Díaz-Zuluaga AM, Dietsche B, Doan NT, Duchesnay E, Elvsåshagen T, Emden D, Eyler LT, Fatjó-Vilas M, Favre P, Foley SF, Fullerton JM, Glahn DC, Goikolea JM, Grotegerd D, Hahn T, Henry C…
39540287	Prognostic Significance and Associations of Neural Network-Derived Electrocardiographic Features	Sau A, Ribeiro AH, McGurk KA, Pastika L, Bajaj N, Gurnani M, Sieliwonczyk E, Patlatzoglou K, Ardissino M, Chen JY, Wu H, Shi X, Hnatkova K, Zheng SL, Britton A, Shipley M, Andršová I, Novotný T, Sabino EC, Giatti L, Barreto SM, Waks JW, Kramer DB, Mandic D, Peters NS, O'Regan DP, Malik M, Ware JS, Ribeiro ALP, Ng FS.
39013897	Deep learning pose detection model for sow locomotion	de Paula TMCG, de Sousa RV, Sarmiento MP, Kramer T, de Souza Sardinha EJ, Sabei L, Machado JS, Vilioti M, Zanella AJ.
32240912	Prediction of admission in pediatric emergency department with deep neural networks and triage textual data	Roquette BP, Nagano H, Marujo EC, Maiorano AC.
36724498	Deep learning for automatic mandible segmentation on dental panoramic x-ray images	Machado LF, Watanabe PCA, Rodrigues GA, Junior LOM.
30209345	Objective Evaluation of Multiple Sclerosis Lesion Segmentation using a Data Management and Processing Infrastructure	Commowick O, Istace A, Kain M, Laurent B, Leray F, Simon M, Pop SC, Girard P, Améli R, Ferré JC, Kerbrat A, Tourdias T, Cervenansky F, Glatard T, Beaumont J, Doyle S, Forbes F, Knight J, Khademi A, Mahbod A, Wang C, McKinley R, Wagner F, Muschelli J, Sweeney E, Roura E, Lladó X, Santos MM, Santos WP, Silva-Filho AG, Tomas-Fernandez X, Urien H, Bloch I, Valverde S, Cabezas M, Vera-Olmos FJ, Malpic…
32763775	Prediction on critically ill patients: The role of "big data"	Bulgarelli L, Deliberato RO, Johnson AEW.
39503869	Deep learning-based human gunshot wounds classification	Queiroz Nogueira Lira R, Geovana Motta de Sousa L, Memoria Pinho ML, Pinto da Silva Andrade de Lima RC, Garcia Freitas P, Scholles Soares Dias B, Breda de Souza AC, Ferreira Leite A.
39463027	Development and Evaluation of a Convolutional Neural Network for Microscopic Diagnosis Between Pleomorphic Adenoma and Carcinoma Ex-Pleomorphic Adenoma	Sousa-Neto SS, Nakamura TCR, Giraldo-Roldan D, Dos Santos GC, Fonseca FP, de Cáceres CVBL, Rangel ALCA, Martins MD, Martins MAT, Gabriel AF, Zanella VG, Santos-Silva AR, Lopes MA, Kowalski LP, Araújo ALD, Moraes MC, Vargas PA.
39266118	Eye-tracker and fNIRS: Using neuroscientific tools to assess the learning experience during children's educational robotics activities	Pinheiro ED, Sato JR, Junior RDSS, Barreto C, Oku AYA.
39521143	Academic-related stressors predict depressive symptoms in graduate students: A machine learning study	Bastos AF, Fernandes-Jr O, Liberal SP, Pires AJL, Lage LA, Grichtchouk O, Cardoso AR, Oliveira L, Pereira MG, Lovisi GM, De Boni RB, Volchan E, Erthal FS.
34524677	Polycystic ovary syndrome: clinical and laboratory variables related to new phenotypes using machine-learning models	Silva IS, Ferreira CN, Costa LBX, Sóter MO, Carvalho LML, de C Albuquerque J, Sales MF, Candido AL, Reis FM, Veloso AA, Gomes KB.
26262374	A Comparative Study of Bayes Net, Naive Bayes and Averaged One-Dependence Estimators for Osteoporosis Analysis	Waleska Simões P, Mazzuchello LL, Toniazzo de Abreu LL, Garcia D, dos Passos MG, Venson R, Bisognin Ceretta L, Veiga Silva AC, da Rosa MI, Martins PJ.
34315932	Country transition index based on hierarchical clustering to predict next COVID-19 waves	Rios RA, Nogueira T, Coimbra DB, Lopes TJS, Abraham A, Mello RF.
32777664	Digital application developed to evaluate functional results following robot-assisted radical prostatectomy: App for prostate cancer	Faria LF, Reis ST, Leite KR, da Cruz JAS, Pimenta R, Viana NI, Amaral GQ, Santos GAGD, Ilias D, Fakhouri F, Xavier G, Srougi M, Passerotti CC.
33167198	Electrochemical and optical detection and machine learning applied to images of genosensors for diagnosis of prostate cancer with the biomarker PCA3	Rodrigues VC, Soares JC, Soares AC, Braz DC, Melendez ME, Ribas LC, Scabini LFS, Bruno OM, Carvalho AL, Reis RM, Sanfelice RC, Oliveira ON Jr.
38467105	Congenital Zika virus infection impacts on male mouse offspring's reproductive biology	Wnuk NT, Figueiredo AFA, de Oliveira Farias T, Brener MRG, Lacerda SMDSN, Camargos VN, Amaral PH, Andrade LM, Silva MIN, Lopes RA, Szawka RE, González JC, Teixeira MM, de Souza DDG, Costa VV, Costa GMJ.
35957287	Convolutional Neural Network Applied to SARS-CoV-2 Sequence Classification	Câmara GBM, Coutinho MGF, Silva LMDD, Gadelha WVDN, Torquato MF, Barbosa RM, Fernandes MAC.
26923920	Impact of novel techniques on minimally invasive adrenal surgery: trends and outcomes from a contemporary international large series in urology	Pavan N, Autorino R, Lee H, Porpiglia F, Sun Y, Greco F, Jeff Chueh S, Han DH, Cindolo L, Ferro M, Chen X, Branco A, Fornara P, Liao CH, Miyajima A, Kyriazis I, Puglisi M, Fiori C, Yang B, Fei G, Altieri V, Jeong BC, Berardinelli F, Schips L, De Cobelli O, Chen Z, Haber GP, He Y, Oya M, Liatsikos E, Brandao L, Challacombe B, Kaouk J, Darweesh I.
28318505	Machine learning in the prediction of cardiac epicardial and mediastinal fat volumes	Rodrigues ÉO, Pinheiro VHA, Liatsis P, Conci A.
35449179	Data-driven computational intelligence applied to dengue outbreak forecasting: a case study at the scale of the city of Natal, RN-Brazil	Sanchez-Gendriz I, de Souza GF, de Andrade IGM, Neto ADD, de Medeiros Tavares A, Barros DMS, de Morais AHF, Galvão-Lima LJ, de Medeiros Valentim RA.
37088692	Development and international validation of custom-engineered and code-free deep-learning models for detection of plus disease in retinopathy of prematurity: a retrospective study	Wagner SK, Liefers B, Radia M, Zhang G, Struyven R, Faes L, Than J, Balal S, Hennings C, Kilduff C, Pooprasert P, Glinton S, Arunakirinathan M, Giannakis P, Braimah IZ, Ahmed ISH, Al-Feky M, Khalid H, Ferraz D, Vieira J, Jorge R, Husain S, Ravelo J, Hinds AM, Henderson R, Patel HI, Ostmo S, Campbell JP, Pontikos N, Patel PJ, Keane PA, Adams G, Balaskas K.
28378815	Prediction of oxygen uptake dynamics by machine learning analysis of wearable sensors during activities of daily living	Beltrame T, Amelard R, Wong A, Hughson RL.
37641126	An AI-powered patient triage platform for future viral outbreaks using COVID-19 as a disease model	Charkoftaki G, Aalizadeh R, Santos-Neto A, Tan WY, Davidson EA, Nikolopoulou V, Wang Y, Thompson B, Furnary T, Chen Y, Wunder EA, Coppi A, Schulz W, Iwasaki A, Pierce RW, Cruz CSD, Desir GV, Kaminski N, Farhadian S, Veselkov K, Datta R, Campbell M, Thomaidis NS, Ko AI
32078518	Preliminary Test of the Potential of Contact With Dogs to Elicit Spontaneous Imitation in Children and Adults With Severe Autism Spectrum Disorder	Silva K, Lima M, Fafiães C, Sinval J, de Sousa L.
40594373	Potential use of saliva infrared spectra and machine learning for a minimally invasive screening test for congenital syphilis in infants	Dal'Ongaro DC, Cena C, Marangoni BS, A Soares-Marangoni D.
40084869	Artificial Intelligence Versus Human Intelligence in Presurgical Implant Planning: A Preclinical Validation	Elgarba BM, Fontenele RC, Du X, Mureșanu S, Tarce M, Meeus J, Jacobs R.
34893931	Diabetic Macular Edema Screened by Handheld Smartphone-based Retinal Camera and Artificial Intelligence	Malerbi FK, Mendes G, Barboza N, Morales PH, Montargil R, Andrade RE.
37143227	The rise of artificial intelligence reading of chest X-rays for enhanced TB diagnosis and elimination	Geric C, Qin ZZ, Denkinger CM, Kik SV, Marais B, Anjos A, David PM, Ahmad Khan F, Trajman A.
31655943	Fully automated convolutional neural network-based affine algorithm improves liver registration and lesion co-localization on hepatobiliary phase T1-weighted MR images	Hasenstab KA, Cunha GM, Higaki A, Ichikawa S, Wang K, Delgado T, Brunsing RL, Schlein A, Bittencourt LK, Schwartzman A, Fowler KJ, Hsiao A, Sirlin CB.
38483694	Checklist for Reproducibility of Deep Learning in Medical Imaging	Moassefi M, Singh Y, Conte GM, Khosravi B, Rouzrokh P, Vahdati S, Safdar N, Moy L, Kitamura F, Gentili A, Lakhani P, Kottler N, Halabi SS, Yacoub JH, Hou Y, Younis K, Erickson BJ, Krupinski E, Faghani S.
8591454	Decision support system for individualized nursing procedures: SAPIEN-Tx	Ito M, Ramos MP, Chern MS, Espósito SR, Carmagnani MI, Cunha IC, Piveta VM, Nespoulos E, Iwasa AT, Anção MS, et al.
39589904	Development and evaluation of a deep learning model to reduce exomass-related metal artefacts in cone-beam CT: an ex vivo study using porcine mandibles	Oliveira ML, Schaub S, Dagassan-Berndt D, Bieder F, Cattin PC, Bornstein MM.
34339947	Artificial intelligence for classification of temporal lobe epilepsy with ROI-level MRI data: A worldwide ENIGMA-Epilepsy study	Gleichgerrcht E, Munsell BC, Alhusaini S, Alvim MKM, Bargalló N, Bender B, Bernasconi A, Bernasconi N, Bernhardt B, Blackmon K, Caligiuri ME, Cendes F, Concha L, Desmond PM, Devinsky O, Doherty CP, Domin M, Duncan JS, Focke NK, Gambardella A, Gong B, Guerrini R, Hatton SN, Kälviäinen R, Keller SS, Kochunov P, Kotikalapudi R, Kreilkamp BAK, Labate A, Langner S, Larivière S, Lenge M, Lui E, Martin …
37698452	National ICU Registries as Enablers of Clinical Research and Quality Improvement	Salluh JIF, Quintairos A, Dongelmans DA, Aryal D, Bagshaw S, Beane A, Burghi G, López MDPA, Finazzi S, Guidet B, Hashimoto S, Ichihara N, Litton E, Lone NI, Pari V, Sendagire C, Vijayaraghavan BKT, Haniffa R, Pisani L, Pilcher D
34035274	Prediction of hemophilia A severity using a small-input machine-learning framework	Lopes TJS, Rios R, Nogueira T, Mello RF.
29202845	Robotic assisted gait as a tool for rehabilitation of individuals with spinal cord injury: a systematic review	Holanda LJ, Silva PMM, Amorim TC, Lacerda MO, Simão CR, Morya E.
23920618	Deterministic record linkage versus similarity functions: a study in health databases from Brazil	Suzuki KM, Porto Filho CH, Cozin LF, Pereyra LC, de Azevedo Marques PM.
31195880	Prediction and prevention of hypoglycaemic events in type-1 diabetic patients using machine learning	Vehí J, Contreras I, Oviedo S, Biagi L, Bertachi A.
31121052	Deep Learning Algorithms Improve Automated Identification of Chagas Disease Vectors	Khalighifar A, Komp E, Ramsey JM, Gurgel-Gonçalves R, Peterson AT.
37667028	Image quality assessment of retinal fundus photographs for diabetic retinopathy in the machine learning era: a review	Gonçalves MB, Nakayama LF, Ferraz D, Faber H, Korot E, Malerbi FK, Regatieri CV, Maia M, Celi LA, Keane PA, Belfort R Jr.
28353229	The Utility of Multiplex Assays for Identification of Proteomic Signatures in Psychiatry	Chen J, Guest PC, Schwarz E.
38295029	Impact of COVID-19 pandemic in the Brazilian maternal mortality ratio: A comparative analysis of Neural Networks Autoregression, Holt-Winters exponential smoothing, and Autoregressive Integrated Moving Average models	Cañedo MC, Lopes TIB, Rossato L, Nunes IB, Faccin ID, Salomé TM, Simionatto S.
34960514	A New Socially Assistive Robot with Integrated Serious Games for Therapies with Children with Autism Spectrum Disorder and Down Syndrome: A Pilot Study	Panceri JAC, Freitas É, de Souza JC, da Luz Schreider S, Caldeira E, Bastos TF.
38677501	Infrared spectroscopy for fast screening of diabetes and periodontitis	da Silva SMSD, Ferreira CL, Rizzato JMB, Toledo GDS, Furukawa M, Rovai ES, Nogueira MS, Carvalho LFDCES.
37202411	Diagnosis of autism spectrum disorder based on functional brain networks and machine learning	Alves CL, Toutain TGLO, de Carvalho Aguiar P, Pineda AM, Roster K, Thielemann C, Porto JAM, Rodrigues FA.
40493367	Multinational Attitudes Toward AI in Health Care and Diagnostics Among Hospital Patients	Busch F, Hoffmann L, Xu L, Zhang LJ, Hu B, García-Juárez I, Toapanta-Yanchapaxi LN, Gorelik N, Gorelik V, Rodriguez-Granillo GA, Ferrarotti C, Cuong NN, Thi CAP, Tuncel M, Kaya G, Solis-Barquero SM, Mendez Avila MC, Ivanova NG, Kitamura FC, Hayama KYI, Puntunet Bates ML, Torres PI, Ortiz-Prado E, Izquierdo-Condoy JS, Schwarz GM, Hofstaetter JG, Hide M, Takeda K, Peric B, Pilko G, Thulesius HO, Li…
40566330	Statistical and Machine Learning Modeling of Psychological, Sociodemographic, and Physical Activity Factors Associated with Weight Regain After Bariatric Surgery	Vieira NB, Bandeira PFR, de Sousa DF, Delmondes GA, Júnior JG, Zaia V.
37209408	Machine Learning Models to Predict Future Frailty in Community-Dwelling Middle-Aged and Older Adults: The ELSA Cohort Study	Leme DEDC, de Oliveira C.
10602156	Multi-criteria decision making--an approach to setting priorities in health care	Nobre FF, Trotta LT, Gomes LF.
30514626	Comparison of the human-exosuit interaction using ankle moment and ankle positive power inspired walking assistance	Grimmer M, Quinlivan BT, Lee S, Malcolm P, Rossi DM, Siviy C, Walsh CJ.
39787664	Neural network surrogate and projected gradient descent for fast and reliable finite element model calibration: A case study on an intervertebral disc	Atad M, Gruber G, Ribeiro M, Nicolini LF, Graf R, Möller H, Nispel K, Ezhov I, Rueckert D, Kirschke JS.
37399207	Screening for Chagas disease from the electrocardiogram using a deep neural network	Jidling C, Gedon D, Schön TB, Oliveira CDL, Cardoso CS, Ferreira AM, Giatti L, Barreto SM, Sabino EC, Ribeiro ALP, Ribeiro AH.
26262373	A Data Mining Approach to Identify Sexuality Patterns in a Brazilian University Population	Waleska Simões P, Cesconetto S, Toniazzo de Abreu LL, Côrtes de Mattos Garcia M, Cassettari Junior JM, Comunello E, Bisognin Ceretta L, Aparecida Manenti S.
33962603	Machine learning predicts mortality based on analysis of ventilation parameters of critically ill patients: multi-centre validation	Mamandipoor B, Frutos-Vivar F, Peñuelas O, Rezar R, Raymondos K, Muriel A, Du B, Thille AW, Ríos F, González M, Del-Sorbo L, Del Carmen Marín M, Pinheiro BV, Soares MA, Nin N, Maggiore SM, Bersten A, Kelm M, Bruno RR, Amin P, Cakar N, Suh GY, Abroug F, Jibaja M, Matamis D, Zeggwagh AA, Sutherasan Y, Anzueto A, Wernly B, Esteban A, Jung C, Osmani V.
35866818	Multi-population generalizability of a deep learning-based chest radiograph severity score for COVID-19	Li MD, Arun NT, Aggarwal M, Gupta S, Singh P, Little BP, Mendoza DP, Corradi GCA, Takahashi MS, Ferraciolli SF, Succi MD, Lang M, Bizzo BC, Dayan I, Kitamura FC, Kalpathy-Cramer J.
20459613	Towards a precise test for malaria diagnosis in the Brazilian Amazon: comparison among field microscopy, a rapid diagnostic test, nested PCR, and a computational expert system based on artificial neural networks	Andrade BB, Reis-Filho A, Barros AM, Souza-Neto SM, Nogueira LL, Fukutani KF, Camargo EP, Camargo LM, Barral A, Duarte A, Barral-Netto M.
23368103	SAR, QSAR and docking of anticancer flavonoids and variants: a review	Scotti L, Bezerra Mendonça Junior FJ, Magalhaes Moreira DR, da Silva MS, Pitta IR, Scotti MT.
36934135	Development and validation of a simple machine learning tool to predict mortality in leptospirosis	Galdino GS, de Sandes-Freitas TV, de Andrade LGM, Adamian CMC, Meneses GC, da Silva Junior GB, de Francesco Daher E.
29086360	Evaluation of genotoxic effects in Brazilian agricultural workers exposed to pesticides and cigarette smoke using machine-learning algorithms	Tomiazzi JS, Judai MA, Nai GA, Pereira DR, Antunes PA, Favareto APA.
38830014	Comparison Between an Expert Operator an Inexperienced Operator, and Artificial Intelligence Software: A Brief Clinical Study of Cephalometric Diagnostic	Muñoz G, Zamora D, Brito L, Ravelo V, de Moraes M, Olate S.
40499371	DNA-based prediction of eye color in Latin American population applying Machine Learning models	Martínez CA, Hohl DM, Gutiérrez MLA, Palmal S, Faux P, Adhikari K, Gonzalez-Jose R, Bortolini MC, Acuña-Alonzo V, Gallo C, Linares AR, Rothhammer F, Catanesi CI, Barrientos RJ.
33332415	Delimiting cryptic morphological variation among human malaria vector species using convolutional neural networks	Couret J, Moreira DC, Bernier D, Loberti AM, Dotson EM, Alvarez M.
38523003	Reverse engineering protection: A comprehensive survey of reverse vaccinology-based vaccines targeting viral pathogens	Ponne S, Kumar R, Vanmathi SM, Brilhante RSN, Kumar CR.
28110815	Peripheral biomarker signatures of bipolar disorder and schizophrenia: A machine learning approach	Pinto JV, Passos IC, Gomes F, Reckziegel R, Kapczinski F, Mwangi B, Kauer-Sant'Anna M.
36641929	Predicting depressive symptoms in middle-aged and elderly adults using sleep data and clinical health markers: A machine learning approach	Gomes SRBS, von Schantz M, Leocadio-Miguel M.
33052576	Dynamic functional connectivity in temporal lobe epilepsy: a graph theoretical and machine learning approach	Fallahi A, Pooyan M, Lotfi N, Baniasad F, Tapak L, Mohammadi-Mobarakeh N, Hashemi-Fesharaki SS, Mehvari-Habibabadi J, Ay MR, Nazem-Zadeh MR.
38169426	Performance of the Winning Algorithms of the RSNA 2022 Cervical Spine Fracture Detection Challenge	Lee GR, Flanders AE, Richards T, Kitamura F, Colak E, Lin HM, Ball RL, Talbott J, Prevedello LM.
40156051	Automated orofacial virtual patient creation using two cohorts of MSCT vs. CBCT scans	Jindanil T, Burlacu-Vatamanu OE, Baldini B, Meyns J, Meewis J, Fontenele RC, de Llano Perula MC, Jacobs R.
36859446	Potential and limitations of machine meta-learning (ensemble) methods for predicting COVID-19 mortality in a large inhospital Brazilian dataset	de Paiva BBM, Pereira PD, de Andrade CMV, Gomes VMR, Souza-Silva MVR, Martins KPMP, Sales TLS, de Carvalho RLR, Pires MC, Ramos LEF, Silva RT, de Freitas Martins Vieira A, Nunes AGS, de Oliveira Jorge A, de Oliveira Maurílio A, Scotton ALBA, da Silva CTCA, Cimini CCR, Ponce D, Pereira EC, Manenti ERF, Rodrigues FD, Anschau F, Botoni FA, Bartolazzi F, Grizende GMS, Noal HC, Duani H, Gomes IM, Cost…
34197489	Predicting COVID-19 in very large countries: The case of Brazil	Parro VC, Lafetá MLM, Pait F, Ipólito FB, Toporcov TN.
39727020	Screening for Depression and Anxiety Using a Nonverbal Working Memory Task in a Sample of Older Brazilians: Observational Study of Preliminary Artificial Intelligence Model Transferability	Georgescu AL, Cummins N, Molimpakis E, Giacomazzi E, Rodrigues Marczyk J, Goria S.
34767469	Multi-Institutional Validation of a Mammography-Based Breast Cancer Risk Model	Yala A, Mikhael PG, Strand F, Lin G, Satuluru S, Kim T, Banerjee I, Gichoya J, Trivedi H, Lehman CD, Hughes K, Sheedy DJ, Matthis LM, Karunakaran B, Hegarty KE, Sabino S, Silva TB, Evangelista MC, Caron RF, Souza B, Mauad EC, Patalon T, Handelman-Gotlib S, Guindy M, Barzilay R.
29360418	A Virtual Environment-Based Training System for a Blind Wheelchair User Through Use of Three-Dimensional Audio Supported by Electroencephalography	Silva de Souza E, Cardoso A, Lamounier E.
34818611	Multi-scale semi-supervised clustering of brain images: Deriving disease subtypes	Wen J, Varol E, Sotiras A, Yang Z, Chand GB, Erus G, Shou H, Abdulkadir A, Hwang G, Dwyer DB, Pigoni A, Dazzan P, Kahn RS, Schnack HG, Zanetti MV, Meisenzahl E, Busatto GF, Crespo-Facorro B, Rafael RG, Pantelis C, Wood SJ, Zhuo C, Shinohara RT, Fan Y, Gur RC, Gur RE, Satterthwaite TD, Koutsouleris N, Wolf DH, Davatzikos C
36420665	The search for new efficient inhibitors of SARS-COV-2 through the De novo drug design developed by artificial intelligence	da Fonseca AM, Cabongo SQ, Caluaco BJ, Colares RP, Fernandes CFC, Dos Santos HS, de Lima-Neto P, Marinho ES.
37106035	Generalizability of 3D CNN models for age estimation in diverse youth populations using structural MRI	Mendes SL, Pinaya WHL, Pan PM, Jackowski AP, Bressan RA, Sato JR.
21096326	Modeling of medical care with stochastic Petri Nets	Leite CR, Martin DL, Sizilio GR, Dos Santos KE, de Araujo BG, Valentim RA, Neto AD, de Melo JD, Guerreiro AM.
37616279	Applicability of machine learning technique in the screening of patients with mild traumatic brain injury	Terabe ML, Massago M, Iora PH, Hernandes Rocha TA, de Souza JVP, Huo L, Massago M, Senda DM, Kobayashi EM, Vissoci JR, Staton CA, de Andrade L.
39074334	Natural language processing in at-risk mental states: enhancing the assessment of thought disorders and psychotic traits with semantic dynamics and graph theory	Argolo F, Ramos WHP, Mota NB, Gondim JM, Lopes-Rocha AC, Andrade JC, van de Bilt MT, de Jesus LP, Jafet A, Cecchi G, Gattaz WF, Corcoran CM, Ara A, Loch AA.
10405863	Fuzzy logic and measles vaccination: designing a control strategy	Massad E, Burattini MN, Ortega NR.
27016365	Development of two artificial neural network models to support the diagnosis of pulmonary tuberculosis in hospitalized patients in Rio de Janeiro, Brazil	Aguiar FS, Torres RC, Pinto JV, Kritski AL, Seixas JM, Mello FC.
36658181	Improving the performance of machine learning algorithms for health outcomes predictions in multicentric cohorts	Wichmann RM, Fernandes FT, Chiavegatto Filho ADP
31808387	In Silico Studies for Bacterystic Evaluation against Staphylococcus aureus of 2-Naphthoic Acid Analogues	Monteiro AFM, Scotti MT, Speck-Planche A, Barros RPC, Scotti L.
36981646	COVID-19 Patterns in Araraquara, Brazil: A Multimodal Analysis	Aragão DP, Junior AGDS, Mondini A, Distante C, Gonçalves LMG.
40073368	Worldwide Innovative Network (WIN) Consortium in Personalized Cancer Medicine: Bringing next-generation precision oncology to patients	El-Deiry WS, Bresson C, Wunder F, Carneiro BA, Dizon DS, Warner JL, Graff SL, Azzoli CG, Wong ET, Cheng L, Mani SA, Safran HP, Williams C, Meissner T, Solomon B, Rubin E, Porgador A, Berchem G, Saintigny P, Onn A, Bar J, Berger R, Gantenbein M, Chen Z, Souza CP, Reis RMV, Sekacheva M, Cervantes A, Dahut WL, Annunziata CM, Gober K, Musallam KM, Al-Shamsi HO, Abu-Gheida I, Salazar R, Limaye S, Aref…
40624031	Development and evaluation of machine learning training strategies for neonatal mortality prediction using multicountry data	Silva GFDS, Wichmann RM, da Silva Junior FC, Chiavegatto Filho ADP.
34813889	Using machine learning to predict internal rotation after anatomic and reverse total shoulder arthroplasty	Kumar V, Schoch BS, Allen C, Overman S, Teredesai A, Aibinder W, Parsons M, Watling J, Ko JK, Gobbato B, Throckmorton T, Routman H, Roche C.
36294103	Clusters of Pregnant Women with Severe Acute Respiratory Syndrome Due to COVID-19: An Unsupervised Learning Approach	Carneiro ICR, Feronato SG, Silveira GF, Chiavegatto Filho ADP, Santos HGD.
37943554	From Microcosm to Macrocosm: The -Omics, Multiomics, and Sportomics Approaches in Exercise and Sports	Muniz-Santos R, Magno-França A, Jurisica I, Cameron LC.
32209975	The Role of Corneal Biomechanics for the Evaluation of Ectasia Patients	Salomão MQ, Hofling-Lima AL, Gomes Esporcatte LP, Lopes B, Vinciguerra R, Vinciguerra P, Bühren J, Sena N Jr, Luz Hilgert GS, Ambrósio R Jr.
26313434	Robot-assisted needle insertion for venous catheterization	Pasternak J.
39172797	Using machine learning to determine the nationalities of the fastest 100-mile ultra-marathoners and identify top racing events	Knechtle B, Weiss K, Valero D, Villiger E, Nikolaidis PT, Andrade MS, Scheer V, Cuk I, Gajda R, Thuany M.
34044374	Deep learning of resting-state electroencephalogram signals for three-class classification of Alzheimer's disease, mild cognitive impairment and healthy ageing	Huggins CJ, Escudero J, Parra MA, Scally B, Anghinah R, Vitória Lacerda De Araújo A, Basile LF, Abasolo D.
39753139	Classification of non-TCGA cancer samples to TCGA molecular subtypes using compact feature sets	Ellrott K, Wong CK, Yau C, Castro MAA, Lee JA, Karlberg BJ, Grewal JK, Lagani V, Tercan B, Friedl V, Hinoue T, Uzunangelov V, Westlake L, Loinaz X, Felau I, Wang PI, Kemal A, Caesar-Johnson SJ, Shmulevich I, Lazar AJ, Tsamardinos I, Hoadley KA
38777276	Virtual reality-assessment of social interactions and prognosis in depression	Duan S, Valmaggia L, Lawrence AJ, Fennema D, Moll J, Zahn R.
30712604	Spinal cord detection in planning CT for radiotherapy through adaptive template matching, IMSLIC and convolutional neural networks	Diniz JOB, Diniz PHB, Valente TLA, Silva AC, Paiva AC.
36376192	Recognition of the Effect of Vocal Exercises by Fuzzy Triangular Naive Bayes, a Machine Learning Classifier: A Preliminary Analysis	Santana ÉR, Lopes L, de Moraes RM.
25828656	Quantification of whey in fluid milk using confocal Raman microscopy and artificial neural network	Alves da Rocha R, Paiva IM, Anjos V, Furtado MA, Bell MJ.
35381967	Hospital Length of Stay and 30-Day Mortality Prediction in Stroke: A Machine Learning Analysis of 17,000 ICU Admissions in Brazil	Kurtz P, Peres IT, Soares M, Salluh JIF, Bozza FA.
38590174	Machine learning to identify endometrial biomarkers predictive of pregnancy success following artificial insemination in dairy cows†	Hoorn QA, Rabaglino MB, Amaral TF, Maia TS, Yu F, Cole JB, Hansen PJ.
38747742	Prediction of tuberculosis clusters in the riverine municipalities of the Brazilian Amazon with machine learning	Silva L, Motta LGD, Eberly L.
34433816	Deep neural network-estimated electrocardiographic age as a mortality predictor	Lima EM, Ribeiro AH, Paixão GMM, Ribeiro MH, Pinto-Filho MM, Gomes PR, Oliveira DM, Sabino EC, Duncan BB, Giatti L, Barreto SM, Meira W Jr, Schön TB, Ribeiro ALP.
35863542	Human versus Artificial Intelligence-Based Echocardiographic Analysis as a Predictor of Outcomes: An Analysis from the World Alliance Societies of Echocardiography COVID Study	Asch FM, Descamps T, Sarwar R, Karagodin I, Singulane CC, Xie M, Tucay ES, Tude Rodrigues AC, Vasquez-Ortiz ZY, Monaghan MJ, Ordonez Salazar BA, Soulat-Dufour L, Alizadehasl A, Mostafavi A, Moreo A, Citro R, Narang A, Wu C, Addetia K, Upton R, Woodward GM, Lang RM
33385364	Modeling dengue vector population with earth observation data and a generalized linear model	Mudele O, Frery AC, Zanandrez LFR, Eiras AE, Gamba P.
37267293	Predicting congenital syphilis cases: A performance evaluation of different machine learning models	Teixeira IV, da Silva Leite MT, de Morais Melo FL, da Silva Rocha É, Sadok S, Pessoa da Costa Carrarine AS, Santana M, Pinheiro Rodrigues C, de Lima Oliveira AM, Vieira Gadelha K, de Morais CM, Kelner J, Endo PT.
37769221	Natural Language Processing for the Identification of Incidental Lung Nodules in Computed Tomography Reports: A Quality Control Tool	Basilio R, Carvalho AR, Rodrigues R, Conrado M, Accorsi S, Forghani R, Machuca T, Zanon M, Altmayer S, Hochhegger B.
30979355	Decoding Movements from Cortical Ensemble Activity Using a Long Short-Term Memory Recurrent Network	Tseng PH, Urpi NA, Lebedev M, Nicolelis M.
26474715	Analysis and Classification of Voice Pathologies Using Glottal Signal Parameters	Forero M LA, Kohler M, Vellasco MM, Cataldo E.
38673408	A New Auto-Regressive Multi-Variable Modified Auto-Encoder for Multivariate Time-Series Prediction: A Case Study with Application to COVID-19 Pandemics	de Oliveira EV, Aragão DP, Gonçalves LMG.
36259789	Predicting COVID-19 cases in various scenarios using RNN-LSTM models aided by adaptive linear regression to identify data anomalies	Arantes Filho LR, Rodrigues ML, Rosa RR, Guimarães LNF.
32669156	Predictors of suicide attempt in patients with obsessive-compulsive disorder: an exploratory study with machine learning analysis	Agne NA, Tisott CG, Ballester P, Passos IC, Ferrão YA.
35962988	A spatial attention guided deep learning system for prediction of pathological complete response using breast cancer histopathology images	Duanmu H, Bhattarai S, Li H, Shi Z, Wang F, Teodoro G, Gogineni K, Subhedar P, Kiraz U, Janssen EAM, Aneja R, Kong J.
35659388	A rapid review of machine learning approaches for telemedicine in the scope of COVID-19	Schünke LC, Mello B, da Costa CA, Antunes RS, Rigo SJ, Ramos GO, Righi RDR, Scherer JN, Donida B.
34112812	Cric searchable image database as a public platform for conventional pap smear cytology data	Rezende MT, Silva R, Bernardo FO, Tobias AHG, Oliveira PHC, Machado TM, Costa CS, Medeiros FNS, Ushizima DM, Carneiro CM, Bianchi AGC.
30809667	Using Machine Learning and Structural Neuroimaging to Detect First Episode Psychosis: Reconsidering the Evidence	Vieira S, Gong QY, Pinaya WHL, Scarpazza C, Tognin S, Crespo-Facorro B, Tordesillas-Gutierrez D, Ortiz-García V, Setien-Suero E, Scheepers FE, Van Haren NEM, Marques TR, Murray RM, David A, Dazzan P, McGuire P, Mechelli A.
26569250	In Vivo Pattern Classification of Ingestive Behavior in Ruminants Using FBG Sensors and Machine Learning	Pegorini V, Karam LZ, Pitta CS, Cardoso R, da Silva JC, Kalinowski HJ, Ribeiro R, Bertotti FL, Assmann TS.
29608586	Dengue forecasting in São Paulo city with generalized additive models, artificial neural networks and seasonal autoregressive integrated moving average models	Baquero OS, Santana LMR, Chiaravalloti-Neto F.
32053425	Toward an Automatic System for Computer-Aided Assessment in Facial Palsy	Guarin DL, Yunusova Y, Taati B, Dusseldorp JR, Mohan S, Tavares J, van Veen MM, Fortier E, Hadlock TA, Jowett N.
23920933	Improve threshold segmentation using features extraction to automatic lung delimitation	França C, Vasconcelos G, Diniz P, Melo P, Diniz J, Novaes M.
23920950	Evaluation of algorithm for extraction of lung regions in CT exams	Melo P, Vasconcelos G, Diniz P, França C, Diniz J, Novaes M.
38985046	Nursing workload: use of artificial intelligence to develop a classifier model	Rosa NGD, Vaz TA, Lucena AF.
36612458	Evaluating Time Influence over Performance of Machine-Learning-Based Diagnosis: A Case Study of COVID-19 Pandemic in Brazil	Marques JG, Guedes LA, da Costa Abreu MC.
35701871	Discrimination of cancerous from benign pigmented skin lesions based on multispectral autofluorescence lifetime imaging dermoscopy and machine learning	Vasanthakumari P, Romano RA, Rosa RGT, Salvio AG, Yakovlev V, Kurachi C, Hirshburg JM, Jo JA.
35513477	Discrimination of secondary hypsarrhythmias to Zika virus congenital syndrome and west syndrome based on joint moments and entropy measurements	Rocha PL, Silva WLS, da Silva Sousa P, da Silva AAM, Barros AK.
25277539	Automatic Detection of Masses in Mammograms Using Quality Threshold Clustering, Correlogram Function, and SVM	de Nazaré Silva J, de Carvalho Filho AO, Corrêa Silva A, Cardoso de Paiva A, Gattass M.
38971567	Concepts for the Development of Person-Centered, Digitally Enabled, Artificial Intelligence-Assisted ARIA Care Pathways (ARIA 2024)	Bousquet J, Schünemann HJ, Sousa-Pinto B, Zuberbier T, Togias A, Samolinski B, Bedbrook A, Czarlewski W, Hofmann-Apitius M, Litynska J, Vieira RJ, Anto JM, Fonseca JA, Brozek J, Bognanni A, Brussino L, Canonica GW, Cherrez-Ojeda I, Cruz AA, Vecillas LL, Dykewicz M, Gemicioglu B, Giovannini M, Haahtela T, Jacobs M, Jacomelli C, Klimek L, Kvedariene V, Larenas-Linnemann DE, Louis G, Lourenço O, Lee…
30153635	Applications of machine learning algorithms to predict therapeutic outcomes in depression: A meta-analysis and systematic review	Lee Y, Ragguett RM, Mansur RB, Boutilier JJ, Rosenblat JD, Trevizol A, Brietzke E, Lin K, Pan Z, Subramaniapillai M, Chan TCY, Fus D, Park C, Musial N, Zuckerman H, Chen VC, Ho R, Rong C, McIntyre RS.
40086770	AI-driven innovations in smart multifunctional nanocarriers for drug and gene delivery: A mini-review	Noury H, Rahdar A, Romanholo Ferreira LF, Jamalpoor Z.
33947270	Stratification of Potency Outcomes Following Robot-Assisted Laparoscopic Radical Prostatectomy Based on Age, Preoperative Potency, and Nerve Sparing	Seetharam Bhat KR, Moschovas MC, Sandri M, Reddy S, Onol FF, Noel J, Rogers T, Schatloff O, Coelho R, Ko YH, Roof S, Rocco B, Patel VR.
33122310	Cohort profile: a collaborative multicentre study of retinal optical coherence tomography in 539 patients with neuromyelitis optica spectrum disorders (CROCTINO)	Specovius S, Zimmermann HG, Oertel FC, Chien C, Bereuter C, Cook LJ, Lana Peixoto MA, Fontenelle MA, Kim HJ, Hyun JW, Jung SK, Palace J, Roca-Fernandez A, Diaz AR, Leite MI, Sharma SM, Ashtari F, Kafieh R, Dehghani A, Pourazizi M, Pandit L, Dcunha A, Aktas O, Ringelstein M, Albrecht P, May E, Tongco C, Leocani L, Pisa M, Radaelli M, Martinez-Lapiscina EH, Stiebel-Kalish H, Hellmann M, Lotan I, Si…
31248004	Visual and Thermal Image Processing for Facial Specific Landmark Detection to Infer Emotions in a Child-Robot Interaction	Goulart C, Valadão C, Delisle-Rodriguez D, Funayama D, Favarato A, Baldo G, Binotte V, Caldeira E, Bastos-Filho T.
37740091	Interpretable artificial intelligence for classification of alveolar bone defect in patients with cleft lip and palate	Miranda F, Choudhari V, Barone S, Anchling L, Hutin N, Gurgel M, Al Turkestani N, Yatabe M, Bianchi J, Aliaga-Del Castillo A, Zupelari-Gonçalves P, Edwards S, Garib D, Cevidanes L, Prieto J.
37351920	A Transgender Chatbot (Amanda Selfie) to Create Pre-exposure Prophylaxis Demand Among Adolescents in Brazil: Assessment of Acceptability, Functionality, Usability, and Results	Massa P, de Souza Ferraz DA, Magno L, Silva AP, Greco M, Dourado I, Grangeiro A.
34143814	Predictors of tooth loss: A machine learning approach	Elani HW, Batista AFM, Thomson WM, Kawachi I, Chiavegatto Filho ADP.
35240012	Lifestyle predictors of depression and anxiety during COVID-19: a machine learning approach	Simjanoski M, Ballester PL, da Mota JC, De Boni RB, Balanzá-Martínez V, Atienza-Carbonell B, Bastos FI, Frey BN, Minuzzi L, Cardoso TA, Kapczinski F.
33052737	Data Augmentation and Transfer Learning to Improve Generalizability of an Automated Prostate Segmentation Model	Sanford TH, Zhang L, Harmon SA, Sackett J, Yang D, Roth H, Xu Z, Kesani D, Mehralivand S, Baroni RH, Barrett T, Girometti R, Oto A, Purysko AS, Xu S, Pinto PA, Xu D, Wood BJ, Choyke PL, Turkbey B.
21838928	Fuzzy obesity index (MAFOI) for obesity evaluation and bariatric surgery indication	Miyahira SA, de Azevedo JL, Araújo E.
33882255	Computer tomographic differential diagnosis of ameloblastoma and odontogenic keratocyst: classification using a convolutional neural network	Bispo MS, Pierre Júnior MLGQ, Apolinário AL Jr, Dos Santos JN, Junior BC, Neves FS, Crusoé-Rebello I.
32493535	Prediction of depression cases, incidence, and chronicity in a large occupational cohort using machine learning techniques: an analysis of the ELSA-Brasil study	Librenza-Garcia D, Passos IC, Feiten JG, Lotufo PA, Goulart AC, de Souza Santos I, Viana MC, Benseñor IM, Brunoni AR.
25488230	Nevus and melanoma paraconsistent classification	Souza S, Abe JM.
39192003	Next-generation pediatric care: nanotechnology-based and AI-driven solutions for cardiovascular, respiratory, and gastrointestinal disorders	de Alencar Morais Lima W, de Souza JG, García-Villén F, Loureiro JL, Raffin FN, Fernandes MAC, Souto EB, Severino P, Barbosa RM.
32617525	Achieving accurate estimates of fetal gestational age and personalised predictions of fetal growth based on data from an international prospective cohort study: a population-based machine learning study	Fung R, Villar J, Dashti A, Ismail LC, Staines-Urias E, Ohuma EO, Salomon LJ, Victora CG, Barros FC, Lambert A, Carvalho M, Jaffer YA, Noble JA, Gravett MG, Purwar M, Pang R, Bertino E, Munim S, Min AM, McGready R, Norris SA, Bhutta ZA, Kennedy SH, Papageorghiou AT, Ourmazd A
37872467	Deep learning assisted measurement of echocardiographic left heart parameters: improvement in interobserver variability and workflow efficiency	Mor-Avi V, Blitz A, Schreckenberg M, Addetia K, Kebed K, Scalia G, Badano LP, Kirkpatrick JN, Gutierrez-Fajardo P, Tude Rodrigues AC, Sadeghpour A, Tucay ES, Prado AD, Tsang W, Ogunyankin KO, Rossmanith A, Schummers G, Laczik D, Asch FM, Lang RM.
40065219	Infant mortality in Brazil from 2000 to 2020: a study of spatial and trend analysis	Dos Santos Ferreira TL, da Silva Costa KT, da Silva RAR, da Costa Oliveira AGR, de Andrade FB.
35751188	Diagnosis and prognosis of COVID-19 employing analysis of patients' plasma and serum via LC-MS and machine learning	de Fátima Cobre A, Surek M, Stremel DP, Fachi MM, Lobo Borba HH, Tonin FS, Pontarolo R.
37990981	The current role and future potential of digital diagnostic imaging in implant dentistry: A scoping review	Fuglsig JMCES, Reis INRD, Yeung AWK, Bornstein MM, Spin-Neto R.
30448611	Brain age from the electroencephalogram of sleep	Sun H, Paixao L, Oliva JT, Goparaju B, Carvalho DZ, van Leeuwen KG, Akeju O, Thomas RJ, Cash SS, Bianchi MT, Westover MB.
32585932	Semi-Supervised Text Classification Framework: An Overview of Dengue Landscape Factors and Satellite Earth Observation	Li Z, Gurgel H, Dessay N, Hu L, Xu L, Gong P.
33301451	Mapping risk of ischemic heart disease using machine learning in a Brazilian state	Bergamini M, Iora PH, Rocha TAH, Tchuisseu YP, Dutra AC, Scheidt JFHC, Nihei OK, de Barros Carvalho MD, Staton CA, Vissoci JRN, de Andrade L.
36394258	Systemic lupus erythematosus phenotypes formed from machine learning with a specific focus on cognitive impairment	Barraclough M, Erdman L, Diaz-Martinez JP, Knight A, Bingham K, Su J, Kakvan M, Grajales CM, Tartaglia MC, Ruttan L, Wither J, Choi MY, Bonilla D, Appenzeller S, Parker B, Goldenberg A, Katz P, Beaton D, Green R, Bruce IN, Touma Z.
40157985	Race course characteristics are the most important predictors in 48 h ultramarathon running	Knechtle B, Valero D, Villiger E, Weiss K, Nikolaidis PT, Braschler L, Vancini RL, Andrade MS, Cuk I, Rosemann T, Thuany M.
37563912	Artificial intelligence for diagnostic and prognostic neuroimaging in dementia: A systematic review	Borchert RJ, Azevedo T, Badhwar A, Bernal J, Betts M, Bruffaerts R, Burkhart MC, Dewachter I, Gellersen HM, Low A, Lourida I, Machado L, Madan CR, Malpetti M, Mejia J, Michopoulou S, Muñoz-Neira C, Pepys J, Peres M, Phillips V, Ramanan S, Tamburin S, Tantiangco HM, Thakur L, Tomassini A, Vipin A, Tang E, Newby D
37553424	Osteoporosis screening using machine learning and electromagnetic waves	Albuquerque GA, Carvalho DDA, Cruz AS, Santos JPQ, Machado GM, Gendriz IS, Fernandes FRS, Barbalho IMP, Santos MM, Teixeira CAD, Henriques JMO, Gil P, Neto ADD, Campos ALPS, Lima JG, Paiva JC, Morais AHF, Lima TS, Valentim RAM.
24725333	Risk groups in children under six months of age using self-organizing maps	Schilithz AO, Kale PL, Gama SG, Nobre FF.
37030285	Wildfire-related PM(2.5) and health economic loss of mortality in Brazil	Wu Y, Li S, Xu R, Chen G, Yue X, Yu P, Ye T, Wen B, de Sousa Zanotti Stagliorio Coêlho M, Saldiva PHN, Guo Y.
31465619	Machine learning and big data analytics in bipolar disorder: A position paper from the International Society for Bipolar Disorders Big Data Task Force	Passos IC, Ballester PL, Barros RC, Librenza-Garcia D, Mwangi B, Birmaher B, Brietzke E, Hajek T, Lopez Jaramillo C, Mansur RB, Alda M, Haarman BCM, Isometsa E, Lam RW, McIntyre RS, Minuzzi L, Kessing LV, Yatham LN, Duffy A, Kapczinski F.
36434070	Contrast phase recognition in liver computer tomography using deep learning	Rocha BA, Ferreira LC, Vianna LGR, Ferreira LGG, Ciconelle ACM, Da Silva Noronha A, Cortez Filho JM, Nogueira LSL, Leite JMRS, da Silva Filho MRM, da Costa Leite C, de Maria Felix M, Gutierrez MA, Nomura CH, Cerri GG, Carrilho FJ, Ono SK.
23260170	Inter-regional cortical thickness correlations are associated with autistic symptoms: a machine-learning approach	Sato JR, Hoexter MQ, Oliveira PP Jr, Brammer MJ
36763201	Alternative additives associated in the feeding of laying hens: performance, biometrics, bone traits, and economic evaluation-an unsupervised machine learning approach	Angelim AM, Leite SCB, de Farias MRS, Lourenço CLCM, Evangelista AB, Cordeiro CN, de Abreu CG, Freitas ER, Silveira RMF.
31541004	Real-time use of artificial intelligence in the evaluation of cancer in Barrett's oesophagus	Ebigbo A, Mendel R, Probst A, Manzeneder J, Prinz F, de Souza LA Jr, Papa J, Palm C, Messmann H.
30397993	Legal, regulatory, and ethical frameworks for development of standards in artificial intelligence (AI) and autonomous robotic surgery	O'Sullivan S, Nevejans N, Allen C, Blyth A, Leonard S, Pagallo U, Holzinger K, Holzinger A, Sajid MI, Ashrafian H.
28495342	A method for cohort selection of cardiovascular disease records from an electronic health record system	Abrahão MTF, Nobre MRC, Gutierrez MA.
39908733	Utilizing machine learning techniques for EEG assessment in the diagnosis of epileptic seizures in the brain: A systematic review and meta-analysis	Chawla D, Sharma E, Rajab N, Łajczak P, Silva YP, Baptista JM, Pomianoski BW, Ahmed AR, Majeed MW, de Sousa YG, Pinto ML, Sahin OK, Ibrahim MH, Guedes IHL, Chatterjee A, Barbosa RG, Fagundes W.
19762794	Monitoring the authenticity of low-fat yogurts by an artificial neural network	da Cruz AG, Walter EH, Cadena RS, Faria JA, Bolini HM, Frattini Fileti AM.
35564992	Unsupervised Learning Applied to the Stratification of Preterm Birth Risk in Brazil with Socioeconomic Data	Lopes MLB Jr, Barbosa RM, Fernandes MAC.
33181825	CitrusKB: a comprehensive knowledge base for transcriptome and interactome of Citrus spp. infected by Xanthomonas citri subsp. citri at different infection stages	Ferrasa A, Murata MM, Cofre TDCG, Cavallini JS, Peron G, Julião MHM, Belasque J, Ferreira H, Ferro MIT, Leite RP, Penha HA, Carvalho FMS, Varani AM, Herai RH, Ferro JA.
39870638	PCMMD: A Novel Dataset of Plasma Cells to Support the Diagnosis of Multiple Myeloma	L B Andrade C, Ferreira MV, M Alencar B, S B Filho JL, A Guimaraes M, Porto Cruz Moraes I, S Lopes TJ, S Dos Santos A, M Dos Santos M, C S E Silva MI, D R P Rosa IM, C de Carvalho G, M Santos HH, L Santos MM, Meyer R, P B Knop LM, M Freire S, A Rios R, N Rios T.
40289601	Machine learning models for minimizing aggravation in work-related musculoskeletal disorders among slaughterhouse workers	Marzoque HJ, Batista ML, Nääs IA, de Alencar MDCB.
30517157	Automated algorithms combining structure and function outperform general ophthalmologists in diagnosing glaucoma	Shigueoka LS, Vasconcellos JPC, Schimiti RB, Reis ASC, Oliveira GO, Gomi ES, Vianna JAR, Lisboa RDDR, Medeiros FA, Costa VP.
40021814	Proposing a short version of the Unesp-Botucatu pig acute pain scale using a novel application of machine learning technique	Pivato GM, da Silva GV, Peres BG, Luna SPL, Pairis-Garcia MD, Trindade PHE.
32069285	Deep Learning-driven research for drug discovery: Tackling Malaria	Neves BJ, Braga RC, Alves VM, Lima MNN, Cassiano GC, Muratov EN, Costa FTM, Andrade CH.
33241301	Robot-assisted cervical esophagectomy: first clinical experiences and review of the literature	Chiu PW, de Groot EM, Yip HC, Egberts JH, Grimminger P, Seto Y, Uyama I, van der Sluis PC, Stein H, Sallum R, Ruurda JP, van Hillegersberg R.
36726112	Review on the methodology to assess respiratory tract lesions in pigs and their production impact	Maes D, Sibila M, Pieters M, Haesebrouck F, Segalés J, de Oliveira LG.
26262346	Texture Analysis of Recurrence Plots Based on Wavelets and PSO for Laryngeal Pathologies Detection	Souza TA, Vieira VJ, Correia SE, Costa SL, de A Costa WC, Souza MA.
40628696	Towards fair decentralized benchmarking of healthcare AI algorithms with the Federated Tumor Segmentation (FeTS) challenge	Zenk M, Baid U, Pati S, Linardos A, Edwards B, Sheller M, Foley P, Aristizabal A, Zimmerer D, Gruzdev A, Martin J, Shinohara RT, Reinke A, Isensee F, Parampottupadam S, Parekh K, Floca R, Kassem H, Baheti B, Thakur S, Chung V, Kushibar K, Lekadir K, Jiang M, Yin Y, Yang H, Liu Q, Chen C, Dou Q, Heng PA, Zhang X, Zhang S, Khan MI, Azeem MA, Jafaritadi M, Alhoniemi E, Kontio E, Khan SA, Mächler L, …
35590819	Diagnostic Classification of Cases of Canine Leishmaniasis Using Machine Learning	Ferreira TS, Santana EEC, Jacob Junior AFL, Silva Junior PF, Bastos LS, Silva ALA, Melo SA, Cruz CAM, Aquino VS, Castro LSO, Lima GO, Freire RCS.
39390731	Exploring the Efficacy of Artificial Intelligence: A Comprehensive Analysis of CHAT-GPT's Accuracy and Completeness in Addressing Urinary Incontinence Queries	Barbosa-Silva J, Driusso P, Ferreira EA, de Abreu RM.
26262339	Automated Classification of Pathology Reports	Oleynik M, Finger M, Patrão DF.
29527624	Deficit schizophrenia is a discrete diagnostic category defined by neuro-immune and neurocognitive features: results of supervised machine learning	Kanchanatawan B, Sriswasdi S, Thika S, Sirivichayakul S, Carvalho AF, Geffard M, Kubera M, Maes M.
31491852	Cardioprotective Melatonin: Translating from Proof-of-Concept Studies to Therapeutic Use	Baltatu OC, Senar S, Campos LA, Cipolla-Neto J.
21359470	[Use of the Grade of Membership method to identify consumption patterns and eating behaviors among adolescents in Rio de Janeiro, Brazil]	Cardoso Lde O, Alves LC, Castro IR, Leite Ida C, Machado CJ.
39107721	Sex and population differences in the cardiometabolic continuum: a machine learning study using the UK Biobank and ELSA-Brasil cohorts	Paula DP, Camacho M, Barbosa O, Marques L, Harter Griep R, da Fonseca MJM, Barreto S, Lekadir K.
35880666	Effect of Robot-Assisted Training on Unilateral Spatial Neglect After Stroke: Systematic Review and Meta-Analysis of Randomized Controlled Trials	Bazan R, Fonseca BHS, Miranda JMA, Nunes HRC, Bazan SGZ, Luvizutto GJ.
34495950	Screening Anti-inflammatory, Anticoagulant, and Respiratory Agents for SARS-CoV-2 3CL(pro) Inhibition from Chemical Fingerprints Through a Deep Learning Approach	Caires Silveira E.
39467275	A New Natural Language Processing-Inspired Methodology (Detection, Initial Characterization, and Semantic Characterization) to Investigate Temporal Shifts (Drifts) in Health Care Data: Quantitative Study	Paiva B, Gonçalves MA, da Rocha LCD, Marcolino MS, Lana FCB, Souza-Silva MVR, Almeida JM, Pereira PD, de Andrade CMV, Gomes AGDR, Ferreira MAP, Bartolazzi F, Sacioto MF, Boscato AP, Guimarães-Júnior MH, Dos Reis PP, Costa FR, Jorge AO, Coelho LR, Carneiro M, Sales TLS, Araújo SF, Silveira DV, Ruschel KB, Santos FCV, Cenci EPA, Menezes LSM, Anschau F, Bicalho MAC, Manenti ERF, Finger RG, Ponce D, …
39392843	Machine learning-based risk prediction for major adverse cardiovascular events in a Brazilian hospital: Development, external validation, and interpretability	Shimizu GY, Schrempf M, Romão EA, Jauk S, Kramer D, Rainer PP, Cardeal da Costa JA, de Azevedo-Marques JM, Scarpelini S, Suzuki KMF, César HV, de Azevedo-Marques PM.
38782964	Automatic segmentation and classification of frontal sinuses for sex determination from CBCT scans using a two-stage anatomy-guided attention network	da Silva RLB, Yang S, Kim D, Kim JH, Lim SH, Han J, Kim JM, Kim JE, Huh KH, Lee SS, Heo MS, Yi WJ.
25086801	Abnormalities of plantar pressure distribution in early, intermediate, and late stages of diabetic neuropathy	Sacco IC, Hamamoto AN, Tonicelli LM, Watari R, Ortega NR, Sartor CD.
32634595	Neuroharmony: A new tool for harmonizing volumetric MRI data from unseen scanners	Garcia-Dias R, Scarpazza C, Baecker L, Vieira S, Pinaya WHL, Corvin A, Redolfi A, Nelson B, Crespo-Facorro B, McDonald C, Tordesillas-Gutiérrez D, Cannon D, Mothersill D, Hernaus D, Morris D, Setien-Suero E, Donohoe G, Frisoni G, Tronchin G, Sato J, Marcelis M, Kempton M, van Haren NEM, Gruber O, McGorry P, Amminger P, McGuire P, Gong Q, Kahn RS, Ayesa-Arriola R, van Amelsvoort T, Ortiz-García de…
33411213	Towards a new model and classification of mood disorders based on risk resilience, neuro-affective toxicity, staging, and phenome features using the nomothetic network psychiatry approach	Maes M, Moraes JB, Bonifacio KL, Barbosa DS, Vargas HO, Michelin AP, Nunes SOV.
39369592	Chemometrics and analytical blank on the at-line monitoring of Zika-VLP production using near-infrared spectroscopy	Rabello JP, da Silva Cavalcante PE, Leme J, Aragão Tejo Dias V, Correia Barrence FA, de Oliveira Guardalini LG, Bernardino TC, Nunes R, Barros IH, Tonso A, Calil Jorge SA, Fernández Núñez EG.
29894922	Volumetric brain magnetic resonance imaging predicts functioning in bipolar disorder: A machine learning approach	Sartori JM, Reckziegel R, Passos IC, Czepielewski LS, Fijtman A, Sodré LA, Massuda R, Goi PD, Vianna-Sulzbach M, Cardoso TA, Kapczinski F, Mwangi B, Gama CS.
22256013	Classification of EMG signals using artificial neural networks for virtual hand prosthesis control	Mattioli FE, Lamounier EA Jr, Cardoso A, Soares AB, Andrade AO.
37195444	A machine learning method integrating ECG and gated SPECT for cardiac resynchronization therapy decision support	de A Fernandes F, Larsen K, He Z, Nascimento E, Peix A, Sha Q, Paez D, Garcia EV, Zhou W, Mesquita CT.
40442394	The Innovation Paradox in Emerging Pharmaceutical Markets: Barriers and Opportunities for Sustainable Development	Martins FS, Kollipara S, Sivadasu P, Yu M, Severino P, Souto E.
39041284	Design, construction, and validation of obstetric risk classification systems to predict intensive care unit admission	Soares FM, da Rocha Carvalho Rosa LO, Cecatti JG, Luz AG, Awe OD, Laureano EE, de Carvalho Pacagnella R.
25528696	Classification of breast regions as mass and non-mass based on digital mammograms using taxonomic indexes and SVM	Soares Sérvulo de Oliveira F, Oseas de Carvalho Filho A, Corrêa Silva A, Cardoso de Paiva A, Gattass M.
34707133	Involvement of the habenula in the pathophysiology of autism spectrum disorder	Germann J, Gouveia FV, Brentani H, Bedford SA, Tullo S, Chakravarty MM, Devenyi GA.
39686187	Relationship of Community Mobility, Vital Space, and Faller Status in Older Adults	Robles Cruz D, Lira Belmar A, Fleury A, Lam M, Castro Andrade RM, Puebla Quiñones S, Taramasco Toro C.
38963925	Bayesian Networks for Prescreening in Depression: Algorithm Development and Validation	Maekawa E, Grua EM, Nakamura CA, Scazufca M, Araya R, Peters T, van de Ven P.
29777650	Modeling Dengue vector population using remotely sensed data and machine learning	Scavuzzo JM, Trucco F, Espinosa M, Tauro CB, Abril M, Scavuzzo CM, Frery AC.
31771374	Influence of sociodemographic factors on eating motivations - modelling through artificial neural networks (ANN)	Guiné RPF, Ferrão AC, Ferreira M, Correia P, Mendes M, Bartkiene E, Szűcs V, Tarcea M, Sarić MM, Černelič-Bizjak M, Isoldi K, El-Kenawy A, Ferreira V, Klava D, Korzeniowska M, Vittadini E, Leal M, Frez-Muñoz L, Papageorgiou M, Djekić I.
39619634	Analysis of the Predictors of Mortality from Ischemic Heart Diseases in the Southern Region of Brazil: A Geographic Machine-Learning-Based Study	de Carvalho Dutra A, Silva LL, Borba IM, Dos Santos AGA, Marquezoni DP, Beltrame MHA, do Lago Franco R, Hatoum US, Miyoshi JH, Leandro GCW, Bitencourt MR, Nihei OK, Vissoci JRN, de Andrade L.
37169366	Examining differences in brain metabolism associated with childhood maltreatment and suicidal attempt in euthymic patients with bipolar disorder: A PET and Machine Learning Study	Duarte D, Schütze M, Elkhayat M, Neves MC, Romano-Silva MA, Correa H.
39111243	Comparing causal random forest and linear regression to estimate the independent association of organisational factors with ICU efficiency	Bastos LSL, Wortel SA, Bakhshi-Raiez F, Abu-Hanna A, Dongelmans DA, Salluh JIF, Zampieri FG, Burghi G, Hamacher S, Bozza FA, de Keizer NF, Soares M.
27687561	Estimating oxygen uptake and energy expenditure during treadmill walking by neural network analysis of easy-to-obtain inputs	Beltrame T, Amelard R, Villar R, Shafiee MJ, Wong A, Hughson RL.
26733278	Lopinavir Resistance Classification with Imbalanced Data Using Probabilistic Neural Networks	Raposo LM, Arruda MB, de Brindeiro RM, Nobre FF.
40011614	Development and validation of a machine learning approach for screening new leprosy cases based on the leprosy suspicion questionnaire	Mendonça Ramos Simões M, Rocha Lima F, Barbosa Lugão H, de Paula NA, Lincoln Silva CM, Ferreira Ramos A, Cipriani Frade MA.
35440476	Validation of Convolutional Neural Networks for Fast Determination of Whole-Body Metabolic Tumor Burden in Pediatric Lymphoma	Etchebehere E, Andrade R, Camacho M, Lima M, Brink A, Cerci J, Nadel H, Bal C, Rangarajan V, Pfluger T, Kagna O, Alonso O, Begum FK, Mir KB, Magboo VP, Menezes LJ, Paez D, Pascual TN.
32552005	The application of machine learning techniques to innovative antibacterial discovery and development	Serafim MSM, Kronenberger T, Oliveira PR, Poso A, Honório KM, Mota BEF, Maltarollo VG.
26262151	Thermal Signal Analysis for Breast Cancer Risk Verification	Silva LF, Sequeiros GO, Santos ML, Fontes CA, Muchaluat-Saade DC, Conci A.
36749036	Benefits and challenges in implementation of artificial intelligence in colonoscopy: World Endoscopy Organization position statement	Mori Y, East JE, Hassan C, Halvorsen N, Berzin TM, Byrne M, von Renteln D, Hewett DG, Repici A, Ramchandani M, Al Khatry M, Kudo SE, Wang P, Yu H, Saito Y, Misawa M, Parasa S, Matsubayashi CO, Ogata H, Tajiri H, Pausawasdi N, Dekker E, Ahmad OF, Sharma P, Rex DK.
40241011	Combining machine learning and dynamic system techniques to early detection of respiratory outbreaks in routinely collected primary healthcare records	Borges DGF, Coutinho ER, Cerqueira-Silva T, Grave M, Vasconcelos AO, Landau L, Coutinho ALGA, Ramos PIP, Barral-Netto M, Pinho STR, Barreto ME, Andrade RFS.
26262147	On the Automated Segmentation of Epicardial and Mediastinal Cardiac Adipose Tissues Using Classification Algorithms	Rodrigues ÉO, Cordeiro de Morais FF, Conci A.
39487227	Comparison between the EKFC-equation and machine learning models to predict Glomerular Filtration Rate	Nakano FK, Åkesson A, de Boer J, Dedja K, D'hondt R, Haredasht FN, Björk J, Courbebaisse M, Couzi L, Ebert N, Eriksen BO, Dalton RN, Derain-Dubourg L, Gaillard F, Garrouste C, Grubb A, Jacquemont L, Hansson M, Kamar N, Legendre C, Littmann K, Mariat C, Melsom T, Rostaing L, Rule AD, Schaeffner E, Sundin PO, Bökenkamp A, Berg U, Åsling-Monemi K, Selistre L, Larsson A, Nyman U, Lanot A, Pottel H, D…
40187795	A novel hybrid cyanobacteria mapping approach for inland reservoirs using Sentinel-3 imagery	de Lima TMA, Barbosa CCF, Nordi CSF, Begliomini FN, Martins VS, Watanabe FSY, Wanderley RLN, Paulino RS.
38286960	Artificial Intelligence in Liver Diseases: Recent Advances	Lu F, Meng Y, Song X, Li X, Liu Z, Gu C, Zheng X, Jing Y, Cai W, Pinyopornpanish K, Mancuso A, Romeiro FG, Méndez-Sánchez N, Qi X.
37650967	Assessing robustness and generalization of a deep neural network for brain MS lesion segmentation on real-world data	Chaves H, Serra MM, Shalom DE, Ananía P, Rueda F, Osa Sanz E, Stefanoff NI, Rodríguez Murúa S, Costa ME, Kitamura FC, Yañez P, Cejas C, Correale J, Ferrante E, Fernández Slezak D, Farez MF.
36750605	Identifying congenital generalized lipodystrophy using deep learning-DEEPLIPO	da Cunha Olegario NB, da Cunha Neto JS, Barbosa PCS, Pinheiro PR, Landim PLA, Montenegro APDR, Fernandes VO, de Albuquerque VHC, Duarte JBF, da Cruz Paiva Lima GE, Junior RMM.
39986873	Risk of crashes among self-employed truck drivers: Prevalence evaluation using fatigue data and machine learning prediction models	Duarte Soliani R, Vinicius Brito Lopes A, Santiago F, da Silva LB, Emekwuru N, Carolina Lorena A.
39365255	Predicting the Risk of Maxillary Canine Impaction Based on Maxillary Measurements Using Supervised Machine Learning	de Araujo CM, Freitas PFJ, Ferraz AX, Andreis PKDS, Meger MN, Baratto-Filho F, Augusto Rodenbusch Poletto C, Küchler EC, Camargo ES, Schroder AGD.
38758040	Random forest models of food safety behavior during the COVID-19 pandemic	Berglund Z, Kontor-Manu E, Jacundino SB, Feng Y.
28807870	An open, multi-vendor, multi-field-strength brain MR dataset and analysis of publicly available skull stripping methods agreement	Souza R, Lucena O, Garrafa J, Gobbi D, Saluzzi M, Appenzeller S, Rittner L, Frayne R, Lotufo R.
30640961	Application of convolutional neural networks for classification of adult mosquitoes in the field	Motta D, Santos AÁB, Winkler I, Machado BAS, Pereira DADI, Cavalcanti AM, Fonseca EOL, Kirchner F, Badaró R.
39182516	A novel open-access artificial-intelligence-driven platform for CNS drug discovery utilizing adult zebrafish	Lukovikov DA, Kolesnikova TO, Ikrin AN, Prokhorenko NO, Shevlyakov AD, Korotaev AA, Yang L, Bley V, de Abreu MS, Kalueff AV.
31424555	Towards Precision Medicine in Psychosis: Benefits and Challenges of Multimodal Multicenter Studies-PSYSCAN: Translating Neuroimaging Findings From Research into Clinical Practice	Tognin S, van Hell HH, Merritt K, Winter-van Rossum I, Bossong MG, Kempton MJ, Modinos G, Fusar-Poli P, Mechelli A, Dazzan P, Maat A, de Haan L, Crespo-Facorro B, Glenthøj B, Lawrie SM, McDonald C, Gruber O, van Amelsvoort T, Arango C, Kircher T, Nelson B, Galderisi S, Bressan R, Kwon JS, Weiser M, Mizrahi R, Sachs G, Maatz A, Kahn R, McGuire P
31201122	Open Source Brain: A Collaborative Resource for Visualizing, Analyzing, Simulating, and Developing Standardized Models of Neurons and Circuits	Gleeson P, Cantarelli M, Marin B, Quintana A, Earnshaw M, Sadeh S, Piasini E, Birgiolas J, Cannon RC, Cayco-Gajic NA, Crook S, Davison AP, Dura-Bernal S, Ecker A, Hines ML, Idili G, Lanore F, Larson SD, Lytton WW, Majumdar A, McDougal RA, Sivagnanam S, Solinas S, Stanislovas R, van Albada SJ, van Geit W, Silver RA.
40238120	Artificial Intelligence-Enabled Prediction of Heart Failure Risk From Single-Lead Electrocardiograms	Dhingra LS, Aminorroaya A, Pedroso AF, Khunte A, Sangha V, McIntyre D, Chow CK, Asselbergs FW, Brant LCC, Barreto SM, Ribeiro ALP, Krumholz HM, Oikonomou EK, Khera R.
37704607	Detection of diagnostic and prognostic methylation-based signatures in liquid biopsy specimens from patients with meningiomas	Herrgott GA, Snyder JM, She R, Malta TM, Sabedot TS, Lee IY, Pawloski J, Podolsky-Gondim GG, Asmaro KP, Zhang J, Cannella CE, Nelson K, Thomas B, deCarvalho AC, Hasselbach LA, Tundo KM, Newaz R, Transou A, Morosini N, Francisco V, Poisson LM, Chitale D, Mukherjee A, Mosella MS, Robin AM, Walbert T, Rosenblum M, Mikkelsen T, Kalkanis S, Tirapelli DPC, Weisenberger DJ, Carlotti CG Jr, Rock J, Castr…
37105017	Use of risk-based cervical screening programs in resource-limited settings	Perkins RB, Smith DL, Jeronimo J, Campos NG, Gage JC, Hansen N, Rodriguez AC, Cheung LC, Egemen D, Befano B, Novetsky AP, Martins S, Kalpathy-Cramer J, Inturrisi F, Ahmed SR, Marcus J, Wentzensen N, de Sanjose S, Schiffman M.
32884130	High throughput assessment of biomarkers in tissue microarrays using artificial intelligence: PTEN loss as a proof-of-principle in multi-center prostate cancer cohorts	Harmon SA, Patel PG, Sanford TH, Caven I, Iseman R, Vidotto T, Picanço C, Squire JA, Masoudi S, Mehralivand S, Choyke PL, Berman DM, Turkbey B, Jamaspishvili T.
26262150	A Multi-Relational Model for Depression Relapse in Patients with Bipolar Disorder	Salvini R, da Silva Dias R, Lafer B, Dutra I.
38810479	Sleep staging algorithm based on smartwatch sensors for healthy and sleep apnea populations	Silva FB, Uribe LFS, Cepeda FX, Alquati VFS, Guimarães JPS, Silva YGA, Santos OLD, de Oliveira AA, de Aguiar GHM, Andersen ML, Tufik S, Lee W, Li LT, Penatti OA.
34788843	The reactome pathway knowledgebase 2022	Gillespie M, Jassal B, Stephan R, Milacic M, Rothfels K, Senff-Ribeiro A, Griss J, Sevilla C, Matthews L, Gong C, Deng C, Varusai T, Ragueneau E, Haider Y, May B, Shamovsky V, Weiser J, Brunson T, Sanati N, Beckman L, Shao X, Fabregat A, Sidiropoulos K, Murillo J, Viteri G, Cook J, Shorser S, Bader G, Demir E, Sander C, Haw R, Wu G, Stein L, Hermjakob H, D'Eustachio P.
39567546	The fastest 24-hour ultramarathoners are from Eastern Europe	Knechtle B, Valero D, Villiger E, Scheer V, Weiss K, Forte P, Thuany M, Vancini RL, de Lira CAB, Nikolaidis PT, Ouerghi N, Rosemann T.
32154629	An overview of the first 5 years of the ENIGMA obsessive-compulsive disorder working group: The power of worldwide collaboration	van den Heuvel OA, Boedhoe PSW, Bertolin S, Bruin WB, Francks C, Ivanov I, Jahanshad N, Kong XZ, Kwon JS, O'Neill J, Paus T, Patel Y, Piras F, Schmaal L, Soriano-Mas C, Spalletta G, van Wingen GA, Yun JY, Vriend C, Simpson HB, van Rooij D, Hoexter MQ, Hoogman M, Buitelaar JK, Arnold P, Beucke JC, Benedetti F, Bollettini I, Bose A, Brennan BP, De Nadai AS, Fitzgerald K, Gruner P, Grünblatt E, Hira…
38862945	Utilization of machine learning for dengue case screening	Bohm BC, Borges FEM, Silva SCM, Soares AT, Ferreira DD, Belo VS, Lignon JS, Bruhn FRP.
40483855	Enhancing and advancements in deep learning for melanoma detection: A comprehensive review	Virgens GS, Teodoro JA, Iarussi E, Rodrigues T, Amaral DT.
37245565	Trends and perspectives for improving quality of chronic kidney disease care: conclusions from a Kidney Disease: Improving Global Outcomes (KDIGO) Controversies Conference	Eckardt KU, Delgado C, Heerspink HJL, Pecoits-Filho R, Ricardo AC, Stengel B, Tonelli M, Cheung M, Jadoul M, Winkelmayer WC, Kramer H
32374784	Automatic segmentation of multiple cardiovascular structures from cardiac computed tomography angiography images using deep learning	Baskaran L, Al'Aref SJ, Maliakal G, Lee BC, Xu Z, Choi JW, Lee SE, Sung JM, Lin FY, Dunham S, Mosadegh B, Kim YJ, Gottlieb I, Lee BK, Chun EJ, Cademartiri F, Maffei E, Marques H, Shin S, Choi JH, Chinnaiyan K, Hadamitzky M, Conte E, Andreini D, Pontone G, Budoff MJ, Leipsic JA, Raff GL, Virmani R, Samady H, Stone PH, Berman DS, Narula J, Bax JJ, Chang HJ, Min JK, Shaw LJ.
40008749	Comparative analysis prediction of prostate and testicular cancer mortality using machine learning: accuracy study	Albuquerque Neto AG, Nery DM, Braz JPA, Nascimento CFD, Oliveira TA, Barra BGA, Nobre LTDB, Bonfada D, Braz JKFDS.
31391132	Detecting schizophrenia at the level of the individual: relative diagnostic value of whole-brain images, connectome-wide functional connectivity and graph-based metrics	Lei D, Pinaya WHL, van Amelsvoort T, Marcelis M, Donohoe G, Mothersill DO, Corvin A, Gill M, Vieira S, Huang X, Lui S, Scarpazza C, Young J, Arango C, Bullmore E, Qiyong G, McGuire P, Mechelli A.
39596121	Bioinformatic Multi-Strategy Profiling of Congenital Heart Defects for Molecular Mechanism Recognition	de Oliveira FG, Foletto JVP, Medeiros YCS, Schuler-Faccini L, Kowalski TW.
34022895	Discrimination between healthy and patients with Parkinson's disease from hand resting activity using inertial measurement unit	Peres LB, Calil BC, da Silva APSPB, Dionísio VC, Vieira MF, de Oliveira Andrade A, Pereira AA.
26046447	Probabilistic hazard assessment for skin sensitization potency by dose-response modeling using feature elimination instead of quantitative structure-activity relationships	Luechtefeld T, Maertens A, McKim JM, Hartung T, Kleensang A, Sá-Rocha V.
40108493	Predicting low birth weight risks in pregnant women in Brazil using machine learning algorithms: data from the Araraquara cohort study	Victor A, Almeida F, Xavier SP, Rondó PHC.
39425122	Dosing overground robotic gait training after spinal cord injury: a randomized clinical trial protocol	Suhalka A, da Silva Areas FZ, Meza F, Ochoa C, Driver S, Sikka S, Hamilton R, Goh HT, Callender L, Bennett M, Shih HT, Swank C.
33571675	Drug repurposing for COVID-19 via knowledge graph completion	Zhang R, Hristovski D, Schutte D, Kastrin A, Fiszman M, Kilicoglu H.
38735887	Carcass traits and morphometry, typification of the Longissimus dorsi muscle and non-carcass components of hair lambs: can biscuit bran completely replace corn? A machine learning approach	Silveira RMF, da Silva César LF, de Sousa LCO, Costa HHA, Vasconcelos ECG, McManus C, Sarti DA, Alves AAC, Landim AV.
33248512	Machine Learning Improves the Identification of Individuals With Higher Morbidity and Avoidable Health Costs After Acute Coronary Syndromes	de Carvalho LSF, Gioppato S, Fernandez MD, Trindade BC, Silva JCQE, Miranda RGS, de Souza JRM, Nadruz W, Avila SEF, Sposito AC.
32650284	Modest Clostridiodes difficile infection prediction using machine learning models in a tertiary care hospital	Marra AR, Alzunitan M, Abosi O, Edmond MB, Street WN, Cromwell JW, Salinas JL.
34347209	Carotid intima media thickness measurements coupled with stroke severity strongly predict short-term outcome in patients with acute ischemic stroke: a machine learning study	Lehmann ALCF, Alfieri DF, de Araújo MCM, Trevisani ER, Nagao MR, Pesente FS, Gelinski JR, de Freitas LB, Flauzino T, Lehmann MF, Lozovoy MAB, Breganó JW, Simão ANC, Maes M, Reiche EMV.
38424187	The use of social simulation modelling to understand adherence to diabetic retinopathy screening programs	Pereira AP, Macedo J, Afonso A, Laureano RMS, de Lima Neto FB.
39004592	Does machine learning have a high performance to predict obesity among adults and older adults? A systematic review and meta-analysis	Delpino FM, Costa ÂK, César do Nascimento M, Dias Moura HS, Geremias Dos Santos H, Wichmann RM, Porto Chiavegatto Filho AD, Arcêncio RA, Nunes BP.
29101008	Use of a Neural Net to Model the Impact of Optical Coherence Tomography Abnormalities on Vision in Age-related Macular Degeneration	Aslam TM, Zaki HR, Mahmood S, Ali ZC, Ahmad NA, Thorell MR, Balaskas K.
34882711	Water tank and swimming pool detection based on remote sensing and deep learning: Relationship with socioeconomic level and applications in dengue control	Cunha HS, Sclauser BS, Wildemberg PF, Fernandes EAM, Dos Santos JA, Lage MO, Lorenz C, Barbosa GL, Quintanilha JA, Chiaravalloti-Neto F.
33624754	Knowing and combating the enemy: a brief review on SARS-CoV-2 and computational approaches applied to the discovery of drug candidates	Serafim MSM, Gertrudes JC, Costa DMA, Oliveira PR, Maltarollo VG, Honorio KM.
35953082	Interpretable surface-based detection of focal cortical dysplasias: a Multi-centre Epilepsy Lesion Detection study	Spitzer H, Ripart M, Whitaker K, D'Arco F, Mankad K, Chen AA, Napolitano A, De Palma L, De Benedictis A, Foldes S, Humphreys Z, Zhang K, Hu W, Mo J, Likeman M, Davies S, Güttler C, Lenge M, Cohen NT, Tang Y, Wang S, Chari A, Tisdall M, Bargallo N, Conde-Blanco E, Pariente JC, Pascual-Diaz S, Delgado-Martínez I, Pérez-Enríquez C, Lagorio I, Abela E, Mullatti N, O'Muircheartaigh J, Vecchiato K, Liu…
29306807	Assessing the impact of PM(2.5) on respiratory disease using artificial neural networks	Polezer G, Tadano YS, Siqueira HV, Godoi AFL, Yamamoto CI, de André PA, Pauliquevis T, Andrade MF, Oliveira A, Saldiva PHN, Taylor PE, Godoi RHM.
39938255	TFinder App: Artificial intelligence to diagnose tick fever agents and assess parasitemia/bacteremia in bovine blood smears	Trindade ASN, de Moraes IML, Leal LLLL, Salvador VF, Heller LM, Zapa DMB, de Aquino LM, Ferreira LL, Lopes WDZ.
38885221	Estimating time-varying epidemiological parameters and underreporting of Covid-19 cases in Brazil using a mathematical model with fuzzy transitions between epidemic periods	Lima HS, Tupinambás U, Guimarães FG.
27604469	An expanded evaluation of protein function prediction methods shows an improvement in accuracy	Jiang Y, Oron TR, Clark WT, Bankapur AR, D'Andrea D, Lepore R, Funk CS, Kahanda I, Verspoor KM, Ben-Hur A, Koo da CE, Penfold-Brown D, Shasha D, Youngs N, Bonneau R, Lin A, Sahraeian SM, Martelli PL, Profiti G, Casadio R, Cao R, Zhong Z, Cheng J, Altenhoff A, Skunca N, Dessimoz C, Dogan T, Hakala K, Kaewphan S, Mehryary F, Salakoski T, Ginter F, Fang H, Smithers B, Oates M, Gough J, Törönen P, Ko…
14656489	Fuzzy epidemics	Massad E, Ortega NR, Struchiner CJ, Burattini MN.
24945591	Minimally invasive surgery for endometrial cancer: does operative start time impact surgical and oncologic outcomes?	Slaughter KN, Frumovitz M, Schmeler KM, Nick AM, Fleming ND, dos Reis R, Munsell MF, Westin SN, Soliman PT, Ramirez PT.
34579072	An Innovative Machine Learning Approach to Predict the Dietary Fiber Content of Packaged Foods	Davies T, Louie JCY, Scapin T, Pettigrew S, Wu JH, Marklund M, Coyle DH.
31043088	Importance of coding co-morbidities for APR-DRG assignment: Focus on cardiovascular and respiratory diseases	Souza J, Santos JV, Canedo VB, Betanzos A, Alves D, Freitas A.
40563433	Biomarkers and Mental Disorders: A Relevance Analysis Using a Random Forest Algorithm	Rodolpho JMA, Godoy KF, Fragelli BDL, Bianchi J, Duarte FO, Camillo L, Silva GB, Andrade PHM, Prado JA, Speglich C, Anibal FF.
33197942	Endoscopic prediction of submucosal invasion in Barrett's cancer with the use of artificial intelligence: a pilot study	Ebigbo A, Mendel R, Rückert T, Schuster L, Probst A, Manzeneder J, Prinz F, Mende M, Steinbrück I, Faiss S, Rauber D, de Souza LA Jr, Papa JP, Deprez PH, Oyama T, Takahashi A, Seewald S, Sharma P, Byrne MF, Palm C, Messmann H.
31926806	Artificial intelligence for diagnosis and grading of prostate cancer in biopsies: a population-based, diagnostic study	Ström P, Kartasalo K, Olsson H, Solorzano L, Delahunt B, Berney DM, Bostwick DG, Evans AJ, Grignon DJ, Humphrey PA, Iczkowski KA, Kench JG, Kristiansen G, van der Kwast TH, Leite KRM, McKenney JK, Oxley J, Pan CC, Samaratunga H, Srigley JR, Takahashi H, Tsuzuki T, Varma M, Zhou M, Lindberg J, Lindskog C, Ruusuvuori P, Wählby C, Grönberg H, Rantalainen M, Egevad L, Eklund M.
39312966	Integration of an electronic hand hygiene auditing system with electronic health records using machine learning to predict hospital-acquired infection in a health care setting	Cotia ALF, Scorsato AP, da Silva Victor E, Prado M, Gagliardi G, de Barros JEV, Generoso JR Jr, de Menezes FG, Hsieh MK, Lopes GOV, Edmond MB, Perencevich EN, Goto M, Wey SB, Marra AR.
33675267	Research routes on improved sleep bruxism metrics: Toward a standardised approach	Lavigne G, Kato T, Herrero Babiloni A, Huynh N, Dal Fabbro C, Svensson P, Aarab G, Ahlberg J, Baba K, Carra MC, Cunha TCA, Gonçalves DAG, Manfredini D, Stuginski-Barbosa J, Wieckiewicz M, Lobbezoo F.
40139886	Ensemble Deep Learning Algorithm for Structural Heart Disease Screening Using Electrocardiographic Images: PRESENT SHD	Dhingra LS, Aminorroaya A, Sangha V, Pedroso AF, Shankar SV, Coppi A, Foppa M, Brant LCC, Barreto SM, Ribeiro ALP, Krumholz HM, Oikonomou EK, Khera R.
28701215	Continuous sweep versus discrete step protocols for studying effects of wearable robot assistance magnitude	Malcolm P, Rossi DM, Siviy C, Lee S, Quinlivan BT, Grimmer M, Walsh CJ.
37543994	Using machine learning to estimate health spillover effects	Wichmann B, Moreira Wichmann R.
40015763	Artificial intelligence-enhanced electrocardiography for the identification of a sex-related cardiovascular risk continuum: a retrospective cohort study	Sau A, Sieliwonczyk E, Patlatzoglou K, Pastika L, McGurk KA, Ribeiro AH, Ribeiro ALP, Ho JE, Peters NS, Ware JS, Tayal U, Kramer DB, Waks JW, Ng FS.
34335861	Application of Data Mining Algorithms for Dementia in People with HIV/AIDS	Pinheiro LICC, Pereira MLD, Fernandez MP, Filho FMV, de Abreu WJCP, Pinheiro PGCD.
32244343	Microfluidic Point-of-Care Devices: New Trends and Future Prospects for eHealth Diagnostics	Mejía-Salazar JR, Rodrigues Cruz K, Materón Vásques EM, Novais de Oliveira O Jr.
38281669	Urinary Symptoms Change and Quality of Life After Robotic Radical Prostatectomy: A Secondary Analysis of a Randomized Controlled Trial	Tourinho-Barbosa R, Sanchez-Salas R, Sivaraman A, Borges RC, Candela L, Batista LT, Cathala N, Mombet A, Marra G, Sanchez LR, Boumezrag CB, Lanz C, Macek P, Cathelineau X, Korkes F.
24845169	Multichannel EMG-based estimation of fiber conduction velocity during isometric contraction of patients with different stages of diabetic neuropathy	Butugan MK, Sartor CD, Watari R, Martins MC, Ortega NR, Vigneron VA, Sacco IC.
32886688	Improving preoperative risk-of-death prediction in surgery congenital heart defects using artificial intelligence model: A pilot study	Chang Junior J, Binuesa F, Caneo LF, Turquetto ALR, Arita ECTC, Barbosa AC, Fernandes AMDS, Trindade EM, Jatene FB, Dossou PE, Jatene MB.
39306752	Smartphone-based scans of palate models of newborns with cleft lip and palate: Outlooks for three-dimensional image capturing and machine learning plate tool	Santos JWM, Mueller AA, Benitez BK, Lill Y, Nalabothu P, Muniz FWMG.
36549584	Optimized Artificial Intelligence for Enhanced Ectasia Detection Using Scheimpflug-Based Corneal Tomography and Biomechanical Data	Ambrósio R Jr, Machado AP, Leão E, Lyra JMG, Salomão MQ, Esporcatte LGP, da Fonseca Filho JBR, Ferreira-Meneses E, Sena NB Jr, Haddad JS, Costa Neto A, de Almeida GC Jr, Roberts CJ, Elsheikh A, Vinciguerra R, Vinciguerra P, Bühren J, Kohnen T, Kezirian GM, Hafezi F, Hafezi NL, Torres-Netto EA, Lu N, Kang DSY, Kermani O, Koh S, Padmanabhan P, Taneri S, Trattler W, Gualdi L, Salgado-Borges J, Faria…
32759979	Artificial intelligence assistance significantly improves Gleason grading of prostate biopsies by pathologists	Bulten W, Balkenhol M, Belinga JA, Brilhante A, Çakır A, Egevad L, Eklund M, Farré X, Geronatsiou K, Molinié V, Pereira G, Roy P, Saile G, Salles P, Schaafsma E, Tschui J, Vos AM
28771699	Support vector machine-based differentiation between aggressive and chronic periodontitis using microbial profiles	Feres M, Louzoun Y, Haber S, Faveri M, Figueiredo LC, Levin L.
36691990	Risk factors based vessel-specific prediction for stages of coronary artery disease using Bayesian quantile regression machine learning method: Results from the PARADIGM registry	Park HB, Lee J, Hong Y, Byungchang S, Kim W, Lee BK, Lin FY, Hadamitzky M, Kim YJ, Conte E, Andreini D, Pontone G, Budoff MJ, Gottlieb I, Chun EJ, Cademartiri F, Maffei E, Marques H, Gonçalves PA, Leipsic JA, Shin S, Choi JH, Virmani R, Samady H, Chinnaiyan K, Stone PH, Berman DS, Narula J, Shaw LJ, Bax JJ, Min JK, Kook W, Chang HJ.
38315197	Explainable artificial intelligence prediction-based model in laparoscopic liver surgery for segments 7 and 8: an international multicenter study	Lopez-Lopez V, Morise Z, Albaladejo-González M, Gavara CG, Goh BKP, Koh YX, Paul SJ, Hilal MA, Mishima K, Krürger JAP, Herman P, Cerezuela A, Brusadin R, Kaizu T, Lujan J, Rotellar F, Monden K, Dalmau M, Gotohda N, Kudo M, Kanazawa A, Kato Y, Nitta H, Amano S, Valle RD, Giuffrida M, Ueno M, Otsuka Y, Asano D, Tanabe M, Itano O, Minagawa T, Eshmuminov D, Herrero I, Ramírez P, Ruipérez-Valiente JA,…
34735818	Perspectives on emerging technologies, personalised medicine, and clinical research for cancer control in Latin America and the Caribbean	Werutsky G, Barrios CH, Cardona AF, Albergaria A, Valencia A, Ferreira CG, Rolfo C, de Azambuja E, Rabinovich GA, Sposetti G, Arrieta O, Dienstmann R, Rebelatto TF, Denninghoff V, Aran V, Cazap E.
33853614	Feasibility and preliminary efficacy of a combined virtual reality, robotics and electrical stimulation intervention in upper extremity stroke rehabilitation	Norouzi-Gheidari N, Archambault PS, Monte-Silva K, Kairy D, Sveistrup H, Trivino M, Levin MF, Milot MH.
33268674	Evaluation of genotoxicity after acute and chronic exposure to 2,4-dichlorophenoxyacetic acid herbicide (2,4-D) in rodents using machine learning algorithms	de Azevedo Mello F, Magalhaes Silva BB, Barreiro EBV, Franco IB, Nogueira IM, Nahas Chagas PH, Santos Parizi JL, Pereira DR, Rossi RC, Nai GA.
26508287	The effect of controlled microrobotized blasting on implant surface texturing and early osseointegration	Gil LF, Marin C, Teixeira H, Marão HF, Tovar N, Khan R, Bonfante EA, Janal M, Coelho PG.
39754473	Deep Learning-Based Three-Dimensional Analysis Reveals Distinct Patterns of Condylar Remodelling After Orthognathic Surgery in Skeletal Class III Patients	Barone S, Cevidanes L, Bianchi J, Goncalves JR, Giudice A.
39393531	Peptidomics and Machine Learning-based Evaluation of Noncoding RNA-Derived Micropeptides in Breast Cancer: Expression Patterns and Functional/Therapeutic Insights	de Azevedo ALK, Gomig THB, Batista M, de Oliveira JC, Cavalli IJ, Gradia DF, Ribeiro EMSF.
38951248	Cannabis-related treatment demand at the eve of German cannabis legalization - a 20-years trend analysis	Stampf A, Schwarzkopf L, Batalla A, Feingold D, Fischer B, Hoch E
39645184	Prediction based on machine learning of tooth sensitivity for in-office dental bleaching	Favoreto MW, Matos TP, da Cruz KR, Ferraz AX, Carneiro TS, Reis A, Loguercio AD, de Araujo CM.
31237906	Integrated analysis of microRNA regulation and its interaction with mechanisms of epigenetic regulation in the etiology of systemic lupus erythematosus	Navarro Quiroz E, Navarro Quiroz R, Pacheco Lugo L, Aroca Martínez G, Gómez Escorcia L, Gonzalez Torres H, Cadena Bonfanti A, Marmolejo MDC, Sanchez E, Villarreal Camacho JL, Lorenzi H, Torres A, Navarro KF, Navarro Rodriguez P, Villa JL, Fernández-Ponce C.
33540716	In Silico Studies of Lamiaceae Diterpenes with Bioinsecticide Potential against Aphis gossypii and Drosophila melanogaster	Rodrigues GCS, Maia MDS, Cavalcanti ABS, Sousa NF, Scotti MT, Scotti L.
28105913	MUMAL2: Improving sensitivity in shotgun proteomics using cost sensitive artificial neural networks and a threshold selector algorithm	Cerqueira FR, Ricardo AM, de Paiva Oliveira A, Graber A, Baumgartner C.
26924421	Ultrasound-based gestational-age estimation in late pregnancy	Papageorghiou AT, Kemp B, Stones W, Ohuma EO, Kennedy SH, Purwar M, Salomon LJ, Altman DG, Noble JA, Bertino E, Gravett MG, Pang R, Cheikh Ismail L, Barros FC, Lambert A, Jaffer YA, Victora CG, Bhutta ZA, Villar J
39702466	Analysis of the 10-day ultra-marathon using a predictive XG boost model	Knechtle B, Villiger E, Valero D, Braschler L, Weiss K, Vancini RL, Andrade MS, Scheer V, Nikolaidis PT, Cuk I, Rosemann T, Thuany M.
33522417	Effects of Robotic Therapy Associated With Noninvasive Brain Stimulation on Upper-Limb Rehabilitation After Stroke: Systematic Review and Meta-analysis of Randomized Clinical Trials	Reis SB, Bernardo WM, Oshiro CA, Krebs HI, Conforto AB.
39923922	Revolutionizing prostate cancer therapy: Artificial intelligence - Based nanocarriers for precision diagnosis and treatment	Shirzad M, Salahvarzi A, Razzaq S, Javid-Naderi MJ, Rahdar A, Fathi-Karkan S, Ghadami A, Kharaba Z, Romanholo Ferreira LF.
39102445	A transfer learning approach to identify Plasmodium in microscopic images	Ramos JDS, Vieira IHP, Rocha WS, Esquerdo RP, Watanabe CYV, Zanchi FB.
36992353	Human Genome Polymorphisms and Computational Intelligence Approach Revealed a Complex Genomic Signature for COVID-19 Severity in Brazilian Patients	Pastor AF, Docena C, Rezende AM, Oliveira FRDS, Sena MA, Morais CNL, Bresani-Salvi CC, Vasconcelos LRS, Valença KDC, Mariz CA, Brito C, Fonseca CD, Braga C, Reis CRS, Marques ETA, Acioli-Santos B.
38326559	White matter diffusion estimates in obsessive-compulsive disorder across 1653 individuals: machine learning findings from the ENIGMA OCD Working Group	Kim BG, Kim G, Abe Y, Alonso P, Ameis S, Anticevic A, Arnold PD, Balachander S, Banaj N, Bargalló N, Batistuzzo MC, Benedetti F, Bertolín S, Beucke JC, Bollettini I, Brem S, Brennan BP, Buitelaar JK, Calvo R, Castelo-Branco M, Cheng Y, Chhatkuli RB, Ciullo V, Coelho A, Couto B, Dallaspezia S, Ely BA, Ferreira S, Fontaine M, Fouche JP, Grazioplene R, Gruner P, Hagen K, Hansen B, Hanna GL, Hirano Y…
29500376	Mass spectrometry and multivariate analysis to classify cervical intraepithelial neoplasia from blood plasma: an untargeted lipidomic study	Neves ACO, Morais CLM, Mendes TPP, Vaz BG, Lima KMG.
30355288	wTO: an R package for computing weighted topological overlap and a consensus network with integrated visualization tool	Gysi DM, Voigt A, Fragoso TM, Almaas E, Nowick K.
33361378	Automated Cerebral Hemorrhage Detection Using RAPID	Heit JJ, Coelho H, Lima FO, Granja M, Aghaebrahim A, Hanel R, Kwok K, Haerian H, Cereda CW, Venkatasubramanian C, Dehkharghani S, Carbonera LA, Wiener J, Copeland K, Mont'Alverne F.
29625051	Machine Learning Identifies Stemness Features Associated with Oncogenic Dedifferentiation	Malta TM, Sokolov A, Gentles AJ, Burzykowski T, Poisson L, Weinstein JN, Kamińska B, Huelsken J, Omberg L, Gevaert O, Colaprico A, Czerwińska P, Mazurek S, Mishra L, Heyn H, Krasnitz A, Godwin AK, Lazar AJ
40270399	Harmonization of Electronic Medical Records for Federated Learning: Addressing Challenges in International Healthcare Collaborations	Lorenzer L, Schrempf M, Jauk S, Kalabakov S, Pierri G, Suzuki KMF, César HV, Kramer D, Mazzoncini de Azevedo-Marques P, Rainer P.
40300296	Comparison between five pattern-based approaches for automated diagnostic classification of mature/peripheral B-cell neoplasms based on standardized EuroFlow flow cytometry immunophenotypic data	Pedreira CE, Lecrevisse Q, Fluxa R, Verde J, Barrena S, Flores-Montero J, Fernandez P, Morf D, van der Velden VHJ, Mejstrikova E, Caetano J, Burgos L, Böttcher S, van Dongen JJM, Orfao A
39425088	Early robotic gait training after stroke (ERA Stroke): study protocol for a randomized clinical trial	da Silva Areas FZ, Baltz S, Gillespie J, Ochoa C, Gilliland T, Dubiel R, Bennett M, Driver S, Swank C.
40202838	Protocol for obtaining cancer type and subtype predictions using subSCOPE	Grewal JK, Robertson AG, Ellrott K, Wong CK, Lee JA, Yau C, Tercan B, Castro MAA, Benz CC
40148838	Machine learning combined with infrared spectroscopy for detection of hypertension pregnancy: towards newborn and pregnant blood analysis	da Silva SMSD, Nogueira MS, Rizzato JMB, de Lima Silva S, Cortelli SC, Borges R, da Silva Martinho H, Silva RA, das Chagas E Silva de Carvalho LF.
26163049	Salvage robot assisted radical prostatectomy: A propensity matched study of perioperative, oncological and functional outcomes	Bates AS, Samavedi S, Kumar A, Mouraviev V, Rocco B, Coelho R, Palmer K, Patel VR.
34109627	PharmVar GeneFocus: CYP2C9	Sangkuhl K, Claudio-Campos K, Cavallari LH, Agundez JAG, Whirl-Carrillo M, Duconge J, Del Tredici AL, Wadelius M, Rodrigues Botton M, Woodahl EL, Scott SA, Klein TE, Pratt VM, Daly AK, Gaedigk A.
39002069	Machine learning can reliably predict malignancy of breast lesions based on clinical and ultrasonographic features	Buzatto IPC, Recife SA, Miguel L, Bonini RM, Onari N, Faim ALPA, Silvestre L, Carlotti DP, Fröhlich A, Tiezzi DG.
32591285	Simplified PADUA Renal (SPARE) Nephrometry Scoring System: External Validation, Interobserver Variability, and Comparison with RENAL and PADUA in a Single-center Robotic Partial Nephrectomy Series	Weprin S, Falagario U, Veccia A, Nandanan N, Emerson D, Ovanez C, Albuquerque EV, Zukovski EB, Clayton R, Hampton L, Autorino R.
39147133	Evaluation of four chatbots in autoimmune liver disease: A comparative analysis	Daza J, Bezerra LS, Santamaría L, Rueda-Esteban R, Bantel H, Girala M, Ebert M, Van Bömmel F, Geier A, Aldana AG, Yau K, Alvares-da-Silva M, Peck-Radosavljevic M, Ridruejo E, Weinmann A, Teufel A.
39495866	Enhancing SARS-CoV-2 Lineage Surveillance through the Integration of a Simple and Direct qPCR-Based Protocol Adaptation with Established Machine Learning Algorithms	Aksenen CF, Ferreira DMA, Jeronimo PMC, Costa TO, de Souza TC, Lino BMNS, Farias AA, Miyajima F.
38134415	Harnessing Small-Molecule Analyte Detection in Complex Media: Combining Molecularly Imprinted Polymers, Electrolytic Transistors, and Machine Learning	Lelis GC, Fonseca WT, de Lima AH, Okazaki AK, Figueiredo EC, Riul A Jr, Schleder GR, Samorì P, de Oliveira RF.
30458275	Complete genome sequence and in silico analysis of L. interrogans Canicola strain DU114: A virulent Brazilian isolate phylogenetically related to serovar Linhai	Jorge S, Miotto BA, Kremer FS, Cagliari R, de Oliveira NR, Heinemann MB, da Silva Pinto L, Hagiwara MK, Campos VF, Dellagostin OA.
39450700	How Can We Show That Artificial Intelligence May Improve Our Assessment and Management of Lower Urinary Tract Dysfunctions?-ICI-RS 2024	Finazzi Agrò E, Rosato E, Kheir GB, Rademakers K, Averbeck MA, Tarcan T, Hashim H, Gammie A, Sinha S, Song QX, Mohamed-Ahmed R, Da Silva A, Lombardo R, Abrams P, Wein A, Werneburg GT.
32542445	Identification of areas of grading difficulties in prostate cancer and comparison with artificial intelligence assisted grading	Egevad L, Swanberg D, Delahunt B, Ström P, Kartasalo K, Olsson H, Berney DM, Bostwick DG, Evans AJ, Humphrey PA, Iczkowski KA, Kench JG, Kristiansen G, Leite KRM, McKenney JK, Oxley J, Pan CC, Samaratunga H, Srigley JR, Takahashi H, Tsuzuki T, van der Kwast T, Varma M, Zhou M, Clements M, Eklund M.
33705453	Artificial neural networks for short-term forecasting of cases, deaths, and hospital beds occupancy in the COVID-19 pandemic at the Brazilian Amazon	Braga MB, Fernandes RDS, Souza GN Jr, Rocha JECD, Dolácio CJF, Tavares IDS Jr, Pinheiro RR, Noronha FN, Rodrigues LLS, Ramos RTJ, Carneiro AR, Brito SR, Diniz HAC, Botelho MDN, Vallinoto ACR.
38881861	Use of machine learning to identify protective factors for death from COVID-19 in the ICU: a retrospective study	Dos Santos L, Silva LL, Pelloso FC, Maia V, Pujals C, Borghesan DH, Carvalho MD, Pedroso RB, Pelloso SM.
39418298	Multiclass classification of Autism Spectrum Disorder, attention deficit hyperactivity disorder, and typically developed individuals using fMRI functional connectivity analysis	Alves CL, Martinelli T, Sallum LF, Rodrigues FA, Toutain TGLO, Porto JAM, Thielemann C, Aguiar PMC, Moeckel M.
34521691	Multicenter Validation of a Deep Learning Detection Algorithm for Focal Cortical Dysplasia	Gill RS, Lee HM, Caldairou B, Hong SJ, Barba C, Deleo F, D'Incerti L, Mendes Coelho VC, Lenge M, Semmelroch M, Schrader DV, Bartolomei F, Guye M, Schulze-Bonhage A, Urbach H, Cho KH, Cendes F, Guerrini R, Jackson G, Hogan RE, Bernasconi N, Bernasconi A.
39468995	Enhancing Podocyte Degenerative Changes Identification With Pathologist Collaboration: Implications for Improved Diagnosis in Kidney Diseases	Barros GO, Nathan Andrade Muller da Silva J, Machado de Sousa Proenca H, Almeida Araujo S, Campos Wanderley D, Reboucas de Oliveira L, Luis Conrado Dos-Santos W, Amancio Duarte A, de Barros Vidal F.
39608592	Creating a standardized tool for the evaluation and comparison of artificial intelligence-based computer-aided detection programs in colonoscopy: a modified Delphi approach	Gadi SRV, Mori Y, Misawa M, East JE, Hassan C, Repici A, Byrne MF, von Renteln D, Hewett DG, Wang P, Saito Y, Matsubayashi CO, Ahmad OF, Sharma P, Gross SA, Sengupta N, Mansour N, Cherubini A, Dinh NN, Xiao X, Mountney P, González-Bueno Puyal J, Little G, LaRocco S, Conjeti S, Seibt H, Zur D, Shimada H, Berzin TM, Glissen Brown JR.
32584909	Machine learning insight into the role of imaging and clinical variables for the prediction of obstructive coronary artery disease and revascularization: An exploratory analysis of the CONSERVE study	Baskaran L, Ying X, Xu Z, Al'Aref SJ, Lee BC, Lee SE, Danad I, Park HB, Bathina R, Baggiano A, Beltrama V, Cerci R, Choi EY, Choi JH, Choi SY, Cole J, Doh JH, Ha SJ, Her AY, Kepka C, Kim JY, Kim JW, Kim SW, Kim W, Lu Y, Kumar A, Heo R, Lee JH, Sung JM, Valeti U, Andreini D, Pontone G, Han D, Villines TC, Lin F, Chang HJ, Min JK, Shaw LJ.
30020260	Globalization and anaphylaxis	Kase Tanno L, Ansotegui I, Demoly P
31331271	Characterization of clinical patterns of dengue patients using an unsupervised machine learning approach	Macedo Hair G, Fonseca Nobre F, Brasil P.
34839218	Oscillatory neural network alterations in young people with tuberous sclerosis complex and associations with co-occurring symptoms of autism spectrum disorder and attention-deficit/hyperactivity disorder	Shephard E, McEwen FS, Earnest T, Friedrich N, Mörtl I, Liang H, Woodhouse E
32103250	Two distinct neuroanatomical subtypes of schizophrenia revealed using machine learning	Chand GB, Dwyer DB, Erus G, Sotiras A, Varol E, Srinivasan D, Doshi J, Pomponio R, Pigoni A, Dazzan P, Kahn RS, Schnack HG, Zanetti MV, Meisenzahl E, Busatto GF, Crespo-Facorro B, Pantelis C, Wood SJ, Zhuo C, Shinohara RT, Shou H, Fan Y, Gur RC, Gur RE, Satterthwaite TD, Koutsouleris N, Wolf DH, Davatzikos C.
29673341	Runners with patellofemoral pain demonstrate sub-groups of pelvic acceleration profiles using hierarchical cluster analysis: an exploratory cross-sectional study	Watari R, Osis ST, Phinyomark A, Ferber R.
30689499	Comparative transcriptomics in Leishmania braziliensis: disclosing differential gene expression of coding and putative noncoding RNAs across developmental stages	Ruy PC, Monteiro-Teles NM, Miserani Magalhães RD, Freitas-Castro F, Dias L, Aquino Defina TP, Rosas De Vasconcelos EJ, Myler PJ, Kaysel Cruz A.
34525316	A Comparison of Clinical Outcomes Between Two Different Models of Surgical Robots in Roux-en-Y Gastric Bypass	Rodríguez-Luna MR, Vilallonga R, Roriz-Silva R, Rangarajan M, García Ruiz de Gordejuela A, Caubet E, Gonzalez O, Palermo M, Fort JM, Armengol M.
39325295	Predictive models for heat stress assessment in Holstein dairy heifers using infrared thermography and machine learning	Pereira ALV, Martello LS, Campos JCD, da Silva Rodrigues AV, de Carvalho Nunes Oliveira GP, de Sousa RV.
32857162	Development of Proteomic Prediction Models for Transition to Psychotic Disorder in the Clinical High-Risk State and Psychotic Experiences in Adolescence	Mongan D, Föcking M, Healy C, Susai SR, Heurich M, Wynne K, Nelson B, McGorry PD, Amminger GP, Nordentoft M, Krebs MO, Riecher-Rössler A, Bressan RA, Barrantes-Vidal N, Borgwardt S, Ruhrmann S, Sachs G, Pantelis C, van der Gaag M, de Haan L, Valmaggia L, Pollak TA, Kempton MJ, Rutten BPF, Whelan R, Cannon M, Zammit S, Cagney G, Cotter DR, McGuire P
34135429	Protein residue network analysis reveals fundamental properties of the human coagulation factor VIII	Lopes TJS, Rios R, Nogueira T, Mello RF.
28505987	Improved grasp function with transcranial direct current stimulation in chronic spinal cord injury	Cortes M, Medeiros AH, Gandhi A, Lee P, Krebs HI, Thickbroom G, Edwards D.
39215305	Sex determination through maxillary dental arch and skeletal base measurements using machine learning	de Araujo CM, de Jesus Freitas PF, Ferraz AX, Quadras ICC, Zeigelboim BS, Priolo Filho S, Beisel-Memmert S, Schroder AGD, Camargo ES, Küchler EC.
38845306	Diagnostic capability of artificial intelligence tools for detecting and classifying odontogenic cysts and tumors: a systematic review and meta-analysis	Fedato Tobias RS, Teodoro AB, Evangelista K, Leite AF, Valladares-Neto J, de Freitas Silva BS, Yamamoto-Silva FP, Almeida FT, Silva MAG.
26187550	Machine learning algorithm accurately detects fMRI signature of vulnerability to major depression	Sato JR, Moll J, Green S, Deakin JF, Thomaz CE, Zahn R.
39278957	Salivary detection of Chikungunya virus infection using a portable and sustainable biophotonic platform coupled with artificial intelligence algorithms	Guevara-Vega M, Rosa RB, Caixeta DC, Costa MA, de Souza RC, Ferreira GM, Mundim Filho AC, Carneiro MG, Jardim ACG, Sabino-Silva R.
39900009	Applicability of Artificial Intelligence Analysis in Oral Cytopathology: A Pilot Study	Guedes IC, Espinosa ALF, Lepper TW, Rönnau MM, Daroit NB, Oliveira MM, Rados PV.
34635702	Rapid diagnosis of COVID-19 using FT-IR ATR spectroscopy and machine learning	Nogueira MS, Leal LB, Marcarini WD, Pimentel RL, Muller M, Vassallo PF, Campos LCG, Dos Santos L, Luiz WB, Mill JG, Barauna VG, de Carvalho LFDCES.
40102080	Artificial intelligence-based incisive canal visualization for preventing and detecting post-implant injury, using cone beam computed tomography	Jindanil T, Fontenele RC, de-Azevedo-Vaz SL, Lahoud P, Neves FS, Jacobs R.
33471512	Covid-19 Automated Diagnosis and Risk Assessment through Metabolomics and Machine Learning	Delafiori J, Navarro LC, Siciliano RF, de Melo GC, Busanello ENB, Nicolau JC, Sales GM, de Oliveira AN, Val FFA, de Oliveira DN, Eguti A, Dos Santos LA, Dalçóquio TF, Bertolin AJ, Abreu-Netto RL, Salsoso R, Baía-da-Silva D, Marcondes-Braga FG, Sampaio VS, Judice CC, Costa FTM, Durán N, Perroud MW, Sabino EC, Lacerda MVG, Reis LO, Fávaro WJ, Monteiro WM, Rocha AR, Catharino RR.
33811763	Cervical lesion assessment using real-time microendoscopy image analysis in Brazil: The CLARA study	Hunt B, Fregnani JHTG, Brenes D, Schwarz RA, Salcedo MP, Possati-Resende JC, Antoniazzi M, de Oliveira Fonseca B, Santana IVV, de Macêdo Matsushita G, Castle PE, Schmeler KM, Richards-Kortum R.
31865210	Decoding rumination: A machine learning approach to a transdiagnostic sample of outpatients with anxiety, mood and psychotic disorders	Silveira ÉM Júnior, Passos IC, Scott J, Bristot G, Scotton E, Teixeira Mendes LS, Umpierre Knackfuss AC, Gerchmann L, Fijtman A, Trasel AR, Salum GA, Kauer-Sant'Anna M.
38783264	Machine learning algorithms using national registry data to predict loss to follow-up during tuberculosis treatment	Rodrigues MMS, Barreto-Duarte B, Vinhaes CL, Araújo-Pereira M, Fukutani ER, Bergamaschi KB, Kristki A, Cordeiro-Santos M, Rolla VC, Sterling TR, Queiroz ATL, Andrade BB.
40301538	Multifractal analysis and support vector machine for the classification of coronaviruses and SARS-CoV-2 variants	Correia JP, Silva LRD, Silva R.
26773901	Identifying a clinical signature of suicidality among patients with mood disorders: A pilot study using a machine learning approach	Passos IC, Mwangi B, Cao B, Hamilton JE, Wu MJ, Zhang XY, Zunta-Soares GB, Quevedo J, Kauer-Sant'Anna M, Kapczinski F, Soares JC.
31539837	SEVERITAS: An externally validated mortality prediction for critically ill patients in low and middle-income countries	Deliberato RO, Escudero GG, Bulgarelli L, Neto AS, Ko SQ, Campos NS, Saat B, Amaro E Júnior, Lopes FS, Johnson AE.
30302536	Advances in Imaging and Automated Quantification of Malignant Pulmonary Diseases: A State-of-the-Art Review	Hochhegger B, Zanon M, Altmayer S, Pacini GS, Balbinot F, Francisco MZ, Dalla Costa R, Watte G, Santos MK, Barros MC, Penha D, Irion K, Marchiori E.
35413904	Field evaluation of the diagnostic performance of EasyScan GO: a digital malaria microscopy device based on machine-learning	Das D, Vongpromek R, Assawariyathipat T, Srinamon K, Kennon K, Stepniewska K, Ghose A, Sayeed AA, Faiz MA, Netto RLA, Siqueira A, Yerbanga SR, Ouédraogo JB, Callery JJ, Peto TJ, Tripura R, Koukouikila-Koussounda F, Ntoumi F, Ong'echa JM, Ogutu B, Ghimire P, Marfurt J, Ley B, Seck A, Ndiaye M, Moodley B, Sun LM, Archasuksan L, Proux S, Nsobya SL, Rosenthal PJ, Horning MP, McGuire SK, Mehanian C, B…
37253895	A 3D Radiomics-Based Artificial Neural Network Model for Benign Versus Malignant Vertebral Compression Fracture Classification in MRI	Chiari-Correia NS, Nogueira-Barbosa MH, Chiari-Correia RD, Azevedo-Marques PM.
31369366	Ankle torque steadiness and gait speed after a single session of robot therapy in individuals with chronic hemiparesis: a pilot study	Silva-Couto MA, Siqueira AAG, Santos GL, Russo TL.
39133895	Prediction of metabolic syndrome and its associated risk factors in patients with chronic kidney disease using machine learning techniques	Bittencourt JAS, Sousa Junior CM, Santana EEC, Moraes YAC, Carneiro ECRL, Fontes AJC, Chagas LAD, Melo NAC, Pereira CL, Penha MC, Pires N, Araujo Júnior E, Barros Filho AKD, Nascimento MDDSB.
21469248	Transoral robotic surgery for oropharyngeal carcinoma and its impact on patient-reported quality of life and function	Leonhardt FD, Quon H, Abrahão M, O'Malley BW Jr, Weinstein GS.
34147352	MPSBase: Comprehensive repository of differentially expressed genes for mucopolysaccharidoses	Soares LDF, Villalba Silva GC, Kubaski F, Giugliani R, Matte U.
31730444	Didelphis albiventris: an overview of unprecedented transcriptome sequencing of the white-eared opossum	Dos Santos ÍGD, de Oliveira Mendes TA, Silva GAB, Reis AMS, Monteiro-Vitorello CB, Schaker PDC, Herai RH, Fabotti ABC, Coutinho LL, Jorge EC.
28105919	SnoReport 2.0: new features and a refined Support Vector Machine to improve snoRNA identification	de Araujo Oliveira JV, Costa F, Backofen R, Stadler PF, Machado Telles Walter ME, Hertel J.
39804243	Heart failure risk stratification using artificial intelligence applied to electrocardiogram images: a multinational study	Dhingra LS, Aminorroaya A, Sangha V, Pedroso AF, Asselbergs FW, Brant LCC, Barreto SM, Ribeiro ALP, Krumholz HM, Oikonomou EK, Khera R.
31970657	Antioxidant and Anti-inflammatory Diagnostic Biomarkers in Multiple Sclerosis: A Machine Learning Study	Mezzaroba L, Simão ANC, Oliveira SR, Flauzino T, Alfieri DF, de Carvalho Jennings Pereira WL, Kallaur AP, Lozovoy MAB, Kaimen-Maciel DR, Maes M, Reiche EMV.
35269470	Severe COVID-19 Shares a Common Neutrophil Activation Signature with Other Acute Inflammatory States	Schimke LF, Marques AHC, Baiocchi GC, de Souza Prado CA, Fonseca DLM, Freire PP, Rodrigues Plaça D, Salerno Filgueiras I, Coelho Salgado R, Jansen-Marques G, Rocha Oliveira AE, Peron JPS, Cabral-Miranda G, Barbuto JAM, Camara NOS, Calich VLG, Ochs HD, Condino-Neto A, Overmyer KA, Coon JJ, Balnis J, Jaitovich A, Schulte-Schrepping J, Ulas T, Schultze JL, Nakaya HI, Jurisica I, Cabral-Marques O.
31715534	Machine learning to predict 30-day quality-adjusted survival in critically ill patients with cancer	Santos HGD, Zampieri FG, Normilio-Silva K, Silva GTD, Lima ACP, Cavalcanti AB, Chiavegatto Filho ADP.
39541307	Effect of laser photobiomodulation combined with hydroxyapatite nanoparticles on the osteogenic differentiation of mesenchymal stem cells using artificial intelligence: An in vitro study	de Melo EL, Miranda JM, Lima VBSR, Gaião WDC, Tostes BVA, Rodrigues CG, Bezerra da Silva M, Júnior SA, Pontes Perger EL, Bispo MEA, de Martínez Gerbi MEM.
36860180	Developing and validating a machine learning ensemble model to predict postoperative delirium in a cohort of high-risk surgical patients: A secondary cohort analysis	Neto PCS, Rodrigues AL, Stahlschmidt A, Helal L, Stefani LC.
32415284	Osteoarthritis of the Temporomandibular Joint can be diagnosed earlier using biomarkers and machine learning	Bianchi J, de Oliveira Ruellas AC, Gonçalves JR, Paniagua B, Prieto JC, Styner M, Li T, Zhu H, Sugai J, Giannobile W, Benavides E, Soki F, Yatabe M, Ashman L, Walker D, Soroushmehr R, Najarian K, Cevidanes LHS.
28115177	Prediction of lymph node parasite load from clinical data in dogs with leishmaniasis: An application of radial basis artificial neural networks	Torrecilha RB, Utsunomiya YT, Batista LF, Bosco AM, Nunes CM, Ciarlini PC, Laurenti MD.
34933123	Deep learning for Alzheimer's disease: Mapping large-scale histological tau protein for neuroimaging biomarker validation	Ushizima D, Chen Y, Alegro M, Ovando D, Eser R, Lee W, Poon K, Shankar A, Kantamneni N, Satrawada S, Junior EA, Heinsen H, Tosun D, Grinberg LT.
32482098	COVID-19 Pandemic Triggers Telemedicine Regulation and Intensifies Diabetes Management Technology Adoption in Brazil	Teles M, Sacchetta T, Matsumoto Y.
30467383	An oviduct-on-a-chip provides an enhanced in vitro environment for zygote genome reprogramming	Ferraz MAMM, Rho HS, Hemerich D, Henning HHW, van Tol HTA, Hölker M, Besenfelder U, Mokry M, Vos PLAM, Stout TAE, Le Gac S, Gadella BM.
34799667	Multivariate classification techniques and mass spectrometry as a tool in the screening of patients with fibromyalgia	Alves MVS, Maciel LIL, Ramalho RRF, Lima LAS, Vaz BG, Morais CLM, Passos JOS, Pegado R, Lima KMG.
39000124	Inference of Essential Genes of the Parasite Haemonchus contortus via Machine Learning	Campos TL, Korhonen PK, Young ND, Wang T, Song J, Marhoefer R, Chang BCH, Selzer PM, Gasser RB.
34871321	Left ventricular systolic dysfunction predicted by artificial intelligence using the electrocardiogram in Chagas disease patients-The SaMi-Trop cohort	Brito BOF, Attia ZI, Martins LNA, Perel P, Nunes MCP, Sabino EC, Cardoso CS, Ferreira AM, Gomes PR, Luiz Pinho Ribeiro A, Lopez-Jimenez F.
32660606	Highly accurate skin-specific methylome analysis algorithm as a platform to screen and validate therapeutics for healthy aging	Boroni M, Zonari A, Reis de Oliveira C, Alkatib K, Ochoa Cruz EA, Brace LE, Lott de Carvalho J.
30464494	Use of photoplethysmography to predict mortality in intensive care units	de Souza Kock K, Marques JLB.
32755355	Multicenter Multireader Evaluation of an Artificial Intelligence-Based Attention Mapping System for the Detection of Prostate Cancer With Multiparametric MRI	Mehralivand S, Harmon SA, Shih JH, Smith CP, Lay N, Argun B, Bednarova S, Baroni RH, Canda AE, Ercan K, Girometti R, Karaarslan E, Kural AR, Purysko AS, Rais-Bahrami S, Tonso VM, Magi-Galluzzi C, Gordetsky JB, Macarenco RSES, Merino MJ, Gumuskaya B, Saglican Y, Sioletic S, Warren AY, Barrett T, Bittencourt L, Coskun M, Knauss C, Law YM, Malayeri AA, Margolis DJ, Marko J, Yakar D, Wood BJ, Pinto P…
34936374	Accuracy of Smartphone Images of the Cervix After Acetic Acid Application for Diagnosing Cervical Intraepithelial Neoplasia Grade 2 or Greater in Women With Positive Cervical Screening: A Systematic Review and Meta-Analysis	Allanson ER, Phoolcharoen N, Salcedo MP, Fellman B, Schmeler KM.
29047033	Characterization of Pulmonary Nodules Based on Features of Margin Sharpness and Texture	Ferreira JR Jr, Oliveira MC, de Azevedo-Marques PM.
24387896	A neural network approach to predicting outcomes in heart failure using cardiopulmonary exercise testing	Myers J, de Souza CR, Borghi-Silva A, Guazzi M, Chase P, Bensimhon D, Peberdy MA, Ashley E, West E, Cahalin LP, Forman D, Arena R.
39547034	Artificial intelligence-driven tool for spectral analysis: identifying pesticide contamination in bees from reflectance profiling	Bernardes RC, Botina LL, Ribas A, Soares JM, Martins GF.
32397137	Biological Maturation and Hormonal Markers, Relationship to Neuromotor Performance in Female Children	de Almeida-Neto PF, Silva Dantas PM, Pinto VCM, Cesário TM, Ribeiro Campos NM, Santana EE, de Matos DG, Aidar FJ, Tinoco Cabral BGA.
34756569	Dynamic prediction of renal survival among deeply phenotyped kidney transplant recipients using artificial intelligence: an observational, international, multicohort study	Raynaud M, Aubert O, Divard G, Reese PP, Kamar N, Yoo D, Chin CS, Bailly É, Buchler M, Ladrière M, Le Quintrec M, Delahousse M, Juric I, Basic-Jukic N, Crespo M, Silva HT Jr, Linhares K, Ribeiro de Castro MC, Soler Pujol G, Empana JP, Ulloa C, Akalin E, Böhmig G, Huang E, Stegall MD, Bentall AJ, Montgomery RA, Jordan SC, Oberbauer R, Segev DL, Friedewald JJ, Jouven X, Legendre C, Lefaucheur C, Lo…
32980396	Quantitative Analysis of OCT for Neovascular Age-Related Macular Degeneration Using Deep Learning	Moraes G, Fu DJ, Wilson M, Khalid H, Wagner SK, Korot E, Ferraz D, Faes L, Kelly CJ, Spitz T, Patel PJ, Balaskas K, Keenan TDL, Keane PA, Chopra R.
35176257	Tuberculosis drug resistance profiling based on machine learning: A literature review	Sharma A, Machado E, Lima KVB, Suffys PN, Conceição EC.
34111978	Machine learning-based CT radiomics features for the prediction of pulmonary metastasis in osteosarcoma	Pereira HM, Leite Duarte ME, Ribeiro Damasceno I, de Oliveira Moura Santos LA, Nogueira-Barbosa MH.
30408201	Rethinking Social Amplification of Risk: Social Media and Zika in Three Languages	Wirz CD, Xenos MA, Brossard D, Scheufele D, Chung JH, Massarani L.
28635541	Association between abnormal brain functional connectivity in children and psychopathology: A study based on graph theory and machine learning	Sato JR, Biazoli CE Jr, Salum GA, Gadelha A, Crossley N, Vieira G, Zugman A, Picon FA, Pan PM, Hoexter MQ, Amaro E Jr, Anés M, Moura LM, Del'Aquilla MAG, Mcguire P, Rohde LA, Miguel EC, Jackowski AP, Bressan RA.
32089046	Machine Learning Framework to Identify Individuals at Risk of Rapid Progression of Coronary Atherosclerosis: From the PARADIGM Registry	Han D, Kolli KK, Al'Aref SJ, Baskaran L, van Rosendael AR, Gransar H, Andreini D, Budoff MJ, Cademartiri F, Chinnaiyan K, Choi JH, Conte E, Marques H, de Araújo Gonçalves P, Gottlieb I, Hadamitzky M, Leipsic JA, Maffei E, Pontone G, Raff GL, Shin S, Kim YJ, Lee BK, Chun EJ, Sung JM, Lee SE, Virmani R, Samady H, Stone P, Narula J, Berman DS, Bax JJ, Shaw LJ, Lin FY, Min JK, Chang HJ.
36721313	Deep learning-based pathology image analysis predicts cancer progression risk in patients with oral leukoplakia	Zhang X, Gleber-Netto FO, Wang S, Martins-Chaves RR, Gomez RS, Vigneswaran N, Sarkar A, William WN Jr, Papadimitrakopoulou V, Williams M, Bell D, Palsgrove D, Bishop J, Heymach JV, Gillenwater AM, Myers JN, Ferrarotto R, Lippman SM, Pickering CR, Xiao G.
34526699	Federated learning for predicting clinical outcomes in patients with COVID-19	Dayan I, Roth HR, Zhong A, Harouni A, Gentili A, Abidin AZ, Liu A, Costa AB, Wood BJ, Tsai CS, Wang CH, Hsu CN, Lee CK, Ruan P, Xu D, Wu D, Huang E, Kitamura FC, Lacey G, de Antônio Corradi GC, Nino G, Shin HH, Obinata H, Ren H, Crane JC, Tetreault J, Guan J, Garrett JW, Kaggie JD, Park JG, Dreyer K, Juluru K, Kersten K, Rockenbach MABC, Linguraru MG, Haider MA, AbdelMaseeh M, Rieke N, Damasceno …
38416303	Novel COVID-19 biomarkers identified through multi-omics data analysis: N-acetyl-4-O-acetylneuraminic acid, N-acetyl-L-alanine, N-acetyltriptophan, palmitoylcarnitine, and glycerol 1-myristate	de Fátima Cobre A, Alves AC, Gotine ARM, Domingues KZA, Lazo REL, Ferreira LM, Tonin FS, Pontarolo R.
34341397	Comparing COVID-19 risk factors in Brazil using machine learning: the importance of socioeconomic, demographic and structural factors	Baqui P, Marra V, Alaa AM, Bica I, Ercole A, van der Schaar M.
38677710	Multiplexed serum biomarkers to discriminate nonviable and ectopic pregnancy	Barnhart KT, Bollig KJ, Senapati S, Takacs P, Robins JC, Haisenleder DJ, Beer LA, Savaris RF, Koelper NC, Speicher DW, Chittams J, Bao J, Wen Z, Feng Y, Kim M, Mumford S, Shen L, Gimotty P.
29684010	A machine learning based framework to identify and classify long terminal repeat retrotransposons	Schietgat L, Vens C, Cerri R, Fischer CN, Costa E, Ramon J, Carareto CMA, Blockeel H.
29488623	2p24.2 (rs7552) is a susceptibility locus for nonsyndromic cleft lip with or without cleft palate in the Brazilian population	Machado RA, Nogueira EN, Martelli-Júnior H, Reis SR, Persuhn DC, Coletta RD.
36847047	Atherosclerosis Imaging Quantitative Computed Tomography (AI-QCT) to guide referral to invasive coronary angiography in the randomized controlled CONSERVE trial	Kim Y, Choi AD, Telluri A, Lipkin I, Bradley AJ, Sidahmed A, Jonas R, Andreini D, Bathina R, Baggiano A, Cerci R, Choi EY, Choi JH, Choi SY, Chung N, Cole J, Doh JH, Ha SJ, Her AY, Kepka C, Kim JY, Kim JW, Kim SW, Kim W, Pontone G, Villines TC, Cho I, Danad I, Heo R, Lee SE, Lee JH, Park HB, Sung JM, Crabtree T, Earls JP, Min JK, Chang HJ.
25633848	Saccharomyces cerevisiae transcriptional reprograming due to bacterial contamination during industrial scale bioethanol production	Carvalho-Netto OV, Carazzolle MF, Mofatto LS, Teixeira PJ, Noronha MF, Calderón LA, Mieczkowski PA, Argueso JL, Pereira GA.
39986585	Biomarkers, omics and artificial intelligence for early detection of pancreatic cancer	Murray K, Oldfield L, Stefanova I, Gentiluomo M, Aretini P, O'Sullivan R, Greenhalf W, Paiella S, Aoki MN, Pastore A, Birch-Ford J, Rao BH, Uysal-Onganer P, Walsh CM, Hanna GB, Narang J, Sharma P, Campa D, Rizzato C, Turtoi A, Sever EA, Felici A, Sucularli C, Peduzzi G, Öz E, Sezerman OU, Van der Meer R, Thompson N, Costello E.
39236169	Single-cell chromatin accessibility reveals malignant regulatory programs in primary human cancers	Sundaram L, Kumar A, Zatzman M, Salcedo A, Ravindra N, Shams S, Louie BH, Bagdatli ST, Myers MA, Sarmashghi S, Choi HY, Choi WY, Yost KE, Zhao Y, Granja JM, Hinoue T, Hayes DN, Cherniack A, Felau I, Choudhry H, Zenklusen JC, Farh KK, McPherson A, Curtis C, Laird PW
30526481	Yerba mate (Ilex paraguariensis, A. St.-Hil.) de novo transcriptome assembly based on tissue specific genomic expression profiles	Fay JV, Watkins CJ, Shrestha RK, Litwiñiuk SL, Talavera Stefani LN, Rojas CA, Argüelles CF, Ferreras JA, Caccamo M, Miretti MM.
26218353	Validation of a Skin-Lesion Image-Matching Algorithm Based on Computer Vision Technology	Chen RH, Snorrason M, Enger SM, Mostafa E, Ko JM, Aoki V, Bowling J.
33341346	Cytokine gene functional polymorphisms and phenotypic expression as predictors of evolution from latent to clinical rheumatic heart disease	Tormin JPAS, Nascimento BR, Sable CA, da Silva JLP, Brandao-de-Resende C, Rocha LPC, Pinto CHR, Neves EGA, Macedo FVB, Fraga CL, Oliveira KKB, Diamantino AC, Ribeiro ALP, Beaton AZ, Nunes MCP, Dutra WO
25180703	Proteomic analysis of gastrocnemius muscle in rats with streptozotocin-induced diabetes and chronically exposed to fluoride	Lima Leite A, Gualiume Vaz Madureira Lobo J, Barbosa da Silva Pereira HA, Silva Fernandes M, Martini T, Zucki F, Sumida DH, Rigalli A, Buzalaf MA.
37343766	Artificial Intelligence-Based PTEN Loss Assessment as an Early Predictor of Prostate Cancer Metastasis After Surgery: A Multicenter Retrospective Study	Patel P, Harmon S, Iseman R, Ludkowski O, Auman H, Hawley S, Newcomb LF, Lin DW, Nelson PS, Feng Z, Boyer HD, Tretiakova MS, True LD, Vakar-Lopez F, Carroll PR, Cooperberg MR, Chan E, Simko J, Fazli L, Gleave M, Hurtado-Coll A, Thompson IM, Troyer D, McKenney JK, Wei W, Choyke PL, Bratslavsky G, Turkbey B, Siemens DR, Squire J, Peng YP, Brooks JD, Jamaspishvili T.
39334102	The fuzzy system ensembles entomological, epidemiological, demographic and environmental data to unravel the dengue transmission risk in an endemic city	de Souza Leandro A, de Oliveira F, Lopes RD, Rivas AV, Martins CA, Silva I, Villela DAM, Teixeira MG, Xavier SCDC, Maciel-de-Freitas R.
33202889	Comparative Genomics Reveals Novel Target Genes towards Specific Control of Plant-Parasitic Nematodes	Grynberg P, Coiti Togawa R, Dias de Freitas L, Antonino JD, Rancurel C, Mota do Carmo Costa M, Grossi-de-Sa MF, Miller RNG, Brasileiro ACM, Messenberg Guimaraes P, Danchin EGJ.
40090592	Circulating lncRNAs as biomarkers for severe dengue using a machine learning approach	Katz R, Nam NM, de Lima Campos T, Indenbaum V, Terenteva S, Hang DTT, Hoi LT, Danielli A, Lustig Y, Schwartz E, Tong HV, Sklan EH.
26921517	Transcriptome of larvae representing the Rhipicephalus sanguineus complex	De Marco L, Epis S, Comandatore F, Porretta D, Cafarchia C, Mastrantonio V, Dantas-Torres F, Otranto D, Urbanelli S, Bandi C, Sassera D.
39543155	AI tool for predicting MGMT methylation in glioblastoma for clinical decision support in resource limited settings	Restini FCF, Torfeh T, Aouadi S, Hammoud R, Al-Hammadi N, Starling MTM, Sousa CFPM, Mancini A, Brito LH, Yoshimoto FH, Lima-Júnior NF, Queiroz MM, Passos UL, Amancio CT, Takahashi JT, De Souza Delgado D, Hanna SA, Marta GN, Neves-Junior WFP.
32962179	Tricarboxylic Acid Cycle Metabolites as Mediators of DNA Methylation Reprogramming in Bovine Preimplantation Embryos	Ispada J, da Fonseca Junior AM, de Lima CB, Dos Santos EC, Fontes PK, Nogueira MFG, da Silva VL, Almeida FN, Leite SC, Chitwood JL, Ross PJ, Milazzotto MP.
33050347	Proteome Analysis of Walnut Bacterial Blight Disease	H D Sagawa C, de A B Assis R, Zaini PA, Wilmarth PA, Phinney BS, Moreira LM, Dandekar AM.
32936930	Early identification of bipolar disorder among young adults - a 22-year community birth cohort	Rabelo-da-Ponte FD, Feiten JG, Mwangi B, Barros FC, Wehrmeister FC, Menezes AM, Kapczinski F, Passos IC, Kunz M.
27871310	Transcriptome analysis reveals manifold mechanisms of cyst development in ADPKD	de Almeida RM, Clendenon SG, Richards WG, Boedigheimer M, Damore M, Rossetti S, Harris PC, Herbert BS, Xu WM, Wandinger-Ness A, Ward HH, Glazier JA, Bacallao RL.
32365094	Prediction of attempted suicide in men and women with crack-cocaine use disorder in Brazil	Roglio VS, Borges EN, Rabelo-da-Ponte FD, Ornell F, Scherer JN, Schuch JB, Passos IC, Sanvicente-Vieira B, Grassi-Oliveira R, von Diemen L, Pechansky F, Kessler FHP.
28796648	Slow Versus Fast Robot-Assisted Locomotor Training After Severe Stroke: A Randomized Controlled Trial	Rodrigues TA, Goroso DG, Westgate PM, Carrico C, Batistella LR, Sawaki L.
25092249	Plasma biosignature and brain pathology related to persistent cognitive impairment in late-life depression	Diniz BS, Sibille E, Ding Y, Tseng G, Aizenstein HJ, Lotrich F, Becker JT, Lopez OL, Lotze MT, Klunk WE, Reynolds CF, Butters MA.
35299096	Multi-task network for automated analysis of high-resolution endomicroscopy images to detect cervical precancer and cancer	Brenes D, Barberan CJ, Hunt B, Parra SG, Salcedo MP, Possati-Resende JC, Cremer ML, Castle PE, Fregnani JHTG, Maza M, Schmeler KM, Baraniuk R, Richards-Kortum R.
31494300	Intracellular changes of a swine tracheal cell line infected with a Mycoplasma hyopneumoniae pathogenic strain	Leal Zimmer FMA, Moura H, Barr JR, Ferreira HB.
33247522	Artificial Intelligence Applied to the Rapid Identification of New Antimalarial Candidates with Dual-Stage Activity	Lima MNN, Borba JVB, Cassiano GC, Mottin M, Mendonça SS, Silva AC, Tomaz KCP, Calit J, Bargieri DY, Costa FTM, Andrade CH.
31279333	The discovery BPD (D-BPD) program: study protocol of a prospective translational multicenter collaborative study to investigate determinants of chronic lung disease in very low birth weight infants	Ofman G, Caballero MT, Alvarez Paggi D, Marzec J, Nowogrodzki F, Cho HY, Sorgetti M, Colantonio G, Bianchi A, Prudent LM, Vain N, Mariani G, Digregorio J, Turconi EL, Osio C, Galletti F, Quiros M, Brum A, Lopez Garcia S, Garcia S, Bell D, Jones MH, Tipple TE, Kleeberger SR, Polack FP.
27235086	A screening system for smear-negative pulmonary tuberculosis using artificial neural networks	de O Souza Filho JB, de Seixas JM, Galliez R, de Bragança Pereira B, de Q Mello FC, Dos Santos AM, Kritski AL.
31763980	Novel genetic loci affecting facial shape variation in humans	Xiong Z, Dankova G, Howe LJ, Lee MK, Hysi PG, de Jong MA, Zhu G, Adhikari K, Li D, Li Y, Pan B, Feingold E, Marazita ML, Shaffer JR, McAloney K, Xu SH, Jin L, Wang S, de Vrij FM, Lendemeijer B, Richmond S, Zhurov A, Lewis S, Sharp GC, Paternoster L, Thompson H, Gonzalez-Jose R, Bortolini MC, Canizales-Quinteros S, Gallo C, Poletti G, Bedoya G, Rothhammer F, Uitterlinden AG, Ikram MA, Wolvius E, K…
30337069	A hybrid data mining model for diagnosis of patients with clinical suspicion of dementia	Moreira LB, Namen AA.
34168074	Prognostic accuracy of MALDI-TOF mass spectrometric analysis of plasma in COVID-19	Lazari LC, Ghilardi FR, Rosa-Fernandes L, Assis DM, Nicolau JC, Santiago VF, Dalçóquio TF, Angeli CB, Bertolin AJ, Marinho CR, Wrenger C, Durigon EL, Siciliano RF, Palmisano G.
40162910	AI-Quantitative CT Coronary Plaque Features Associate With a Higher Relative Risk in Women: CONFIRM2 Registry	Feuchtner GM, Lacaita PG, Bax JJ, Rodriguez F, Nakanishi R, Pontone G, Mushtaq S, Buechel RR, Gräni C, Patel AR, Singulane CC, Choi AD, Al-Mallah M, Andreini D, Karlsberg RP, Cho G, Rochitte CE, Alasnag M, Hamdan A, Cademartiri F, Maffei E, Marques H, Gonçalves Pereira PM, Gupta H, Hadamitzky M, Khalique O, Kalra D, Mills JD, Nurmohamed NS, Knaapen P, Budoff M, Shaikh K, Martin E, German DM, Fere…
32178730	Downregulation of circulating miR-320a and target gene prediction in patients with diabetic retinopathy	Prado MSG, de Jesus ML, de Goes TC, Mendonça LSO, Kaneto CM.
34214980	Rescue therapy for vasospasm following aneurysmal subarachnoid hemorrhage: a propensity score-matched analysis with machine learning	Martini ML, Neifert SN, Shuman WH, Chapman EK, Schüpper AJ, Oermann EK, Mocco J, Todd M, Torner JC, Molyneux A, Mayer S, Roux PL, Vergouwen MDI, Rinkel GJE, Wong GKC, Kirkpatrick P, Quinn A, Hänggi D, Etminan N, van den Bergh WM, Jaja BNR, Cusimano M, Schweizer TA, Suarez JI, Fukuda H, Yamagata S, Lo B, Leonardo de Oliveira Manoel A, Boogaarts HD, Macdonald RL
39432758	Machine learning algorithm approach to complete blood count can be used as early predictor of COVID-19 outcome	Ramalho-Pinto CH, Ventura LHA, Camatta GC, Silveira-Nunes G, Gomes MS, Sato HI, Costa MS, Guimarães HC, Barbuto RC, Martins-Filho OA, Amaral LR, Bertarini PLL, Teixeira SMR, Tupinambás U, Teixeira-Carvalho A, Faria AMC.
40234758	Unraveling relevant cross-waves pattern drifts in patient-hospital risk factors among hospitalized COVID-19 patients using explainable machine learning methods	Lana FCB, Marinho CC, de Paiva BBM, Valle LR, do Nascimento GF, da Rocha LCD, Carneiro M, Batista JDL, Anschau F, Paraiso PG, Bartolazzi F, Cimini CCR, Schwarzbold AV, Rios DRA, Gonçalves MA, Marcolino MS.
39537107	A Novel Machine Learning-based Predictive Model of Clinically Significant Prostate Cancer and Online Risk Calculator	Vasconcelos Ordones F, Kawano PR, Vermeulen L, Hooshyari A, Scholtz D, Gilling PJ, Foreman D, Kaufmann B, Poyet C, Gorin M, Barbosa AMP, da Rocha NC, de Andrade LGM.
34399284	Artificial Inteligence-Based Decision for the Prediction of Cardioembolism in Patients with Chagas Disease and Ischemic Stroke	Montanaro VVA, Hora TF, Guerra AA, Silva GS, Bezerra RP, Oliveira-Filho J, Santos LSB, de Melo ES, Alves de Andrade LP, Junior WAO, de Meira FCA, Nunes MDCP, Oliveira EMJ, de Freitas GR.
31302813	Disability in multiple sclerosis is associated with age and inflammatory, metabolic and oxidative/nitrosative stress biomarkers: results of multivariate and machine learning procedures	Flauzino T, Simão ANC, de Carvalho Jennings Pereira WL, Alfieri DF, Oliveira SR, Kallaur AP, Lozovoy MAB, Kaimen-Maciel DR, Maes M, Reiche EMV.
33558602	A multipurpose machine learning approach to predict COVID-19 negative prognosis in São Paulo, Brazil	Fernandes FT, de Oliveira TA, Teixeira CE, Batista AFM, Dalla Costa G, Chiavegatto Filho ADP.
29240831	Comparative transcriptome profiling of virulent and non-virulent Trypanosoma cruzi underlines the role of surface proteins during infection	Belew AT, Junqueira C, Rodrigues-Luiz GF, Valente BM, Oliveira AER, Polidoro RB, Zuccherato LW, Bartholomeu DC, Schenkman S, Gazzinelli RT, Burleigh BA, El-Sayed NM, Teixeira SMR.
29361062	RGBM: regularized gradient boosting machines for identification of the transcriptional regulators of discrete glioma subtypes	Mall R, Cerulo L, Garofano L, Frattini V, Kunji K, Bensmail H, Sabedot TS, Noushmehr H, Lasorella A, Iavarone A, Ceccarelli M.
30029922	Screening for active pulmonary tuberculosis: Development and applicability of artificial neural network models	Souza Filho JBOE, Sanchez M, Seixas JM, Maidantchik C, Galliez R, Moreira ADSR, da Costa PA, Oliveira MM, Harries AD, Kritski AL.
33557210	HIV-1 Infection Transcriptomics: Meta-Analysis of CD4+ T Cells Gene Expression Profiles	Coelho AVC, Gratton R, Melo JPB, Andrade-Santos JL, Guimarães RL, Crovella S, Tricarico PM, Brandão LAC.
39929031	Rational design and synthesis of pyrazole derivatives as potential SARS-CoV-2 M(pro) inhibitors: An integrated approach merging combinatorial chemistry, molecular docking, and deep learning	Ferrarezi AA, de Souza JVP, Maigret B, Kioshima ÉS, Moura S, de Oliveira AJB, Rosa FA, Gonçalves RAC.
33039708	MRI-based machine learning radiomics can predict HER2 expression level and pathologic response after neoadjuvant therapy in HER2 overexpressing breast cancer	Bitencourt AGV, Gibbs P, Rossi Saccarelli C, Daimiel I, Lo Gullo R, Fox MJ, Thakur S, Pinker K, Morris EA, Morrow M, Jochelson MS.
31927071	Genetically predicted gene expression of prefrontal DRD4 gene and the differential susceptibility to childhood emotional eating in response to positive environment	Barth B, Bizarro L, Miguel PM, Dubé L, Levitan R, O'Donnell K, Meaney MJ, Silveira PP.
32731051	Novel immune biomarkers in complex regional pain syndrome	Russo MA, Georgius P, Pires AS, Heng B, Allwright M, Guennewig B, Santarelli DM, Bailey D, Fiore NT, Tan VX, Latini A, Guillemin GJ, Austin PJ.
25861800	Low-Level Fluoride Exposure Increases Insulin Sensitivity in Experimental Diabetes	Lobo JG, Leite AL, Pereira HA, Fernandes MS, Peres-Buzalaf C, Sumida DH, Rigalli A, Buzalaf MA.
40075072	Mapping variants in thyroid hormone transporter MCT8 to disease severity by genomic, phenotypic, functional, structural and deep learning integration	Groeneweg S, van Geest FS, Martín M, Dias M, Frazer J, Medina-Gomez C, Sterenborg RBTM, Wang H, Dolcetta-Capuzzo A, de Rooij LJ, Teumer A, Abaci A, van den Akker ELT, Ambegaonkar GP, Armour CM, Bacos I, Bakhtiani P, Barca D, Bauer AJ, van den Berg SAA, van den Berge A, Bertini E, van Beynum IM, Brunetti-Pierri N, Brunner D, Cappa M, Cappuccio G, Castellotti B, Castiglioni C, Chatterjee K, Chesove…
39818205	Decoding the blueprint of receptor binding by filoviruses through large-scale binding assays and machine learning	Lasso G, Grodus M, Valencia E, DeJesus V, Liang E, Delwel I, Bortz RH 3rd, Lupyan D, Ehrlich HY, Castellanos AA, Gazzo A, Wells HL, Wacharapluesadee S, Tremeau-Bravard A, Seetahal JFR, Hughes T, Lee J, Lee MH, Sjodin AR, Geldenhuys M, Mortlock M, Navarrete-Macias I, Gilardi K, Willig MR, Nava AFD, Loh EH, Asrat M, Smiley-Evans T, Magesa WS, Zikankuba S, Wolking D, Suzán G, Ojeda-Flores R, Carring…
39292803	Deep humoral profiling coupled to interpretable machine learning unveils diagnostic markers and pathophysiology of schistosomiasis	Saha A, Chakraborty T, Rahimikollu J, Xiao H, de Oliveira LBP, Hand TW, Handali S, Secor WE, A O Fraga L, Fairley JK, Das J, Sarkar A.
40539604	CACHE Challenge #2: Targeting the RNA Site of the SARS-CoV-2 Helicase Nsp13	Herasymenko O, Silva M, Abu-Saleh AAA, Ahmad A, Alvarado-Huayhuaz J, Arce OEA, Armstrong RJ, Arrowsmith C, Bachta KE, Beck H, Berta D, Bieniek MK, Blay V, Bolotokova A, Bourne PE, Breznik M, Brown PJ, Campbell ADG, Carosati E, Chau I, Cole DJ, Cree B, Dehaen W, Denzinger K, Dos Santos Machado K, Dunn I, Durai P, Edfeldt K, Edwards A, Fayne D, Felfoldi D, Friston K, Ghiabi P, Gibson E, Günther J, …
32326648	The Expression Profile of Dental Pulp-Derived Stromal Cells Supports Their Limited Capacity to Differentiate into Adipogenic Cells	Fracaro L, Senegaglia AC, Herai RH, Leitolis A, Boldrini-Leite LM, Rebelatto CLK, Travers PJ, Brofman PRS, Correa A.
31595349	ICU staffing feature phenotypes and their relationship with patients' outcomes: an unsupervised machine learning analysis	Zampieri FG, Salluh JIF, Azevedo LCP, Kahn JM, Damiani LP, Borges LP, Viana WN, Costa R, Corrêa TD, Araya DES, Maia MO, Ferez MA, Carvalho AGR, Knibel MF, Melo UO, Santino MS, Lisboa T, Caser EB, Besen BAMP, Bozza FA, Angus DC, Soares M
31825847	A Study of High-Grade Serous Ovarian Cancer Origins Implicates the SOX18 Transcription Factor in Tumor Development	Lawrenson K, Fonseca MAS, Liu AY, Segato Dezem F, Lee JM, Lin X, Corona RI, Abbasi F, Vavra KC, Dinh HQ, Gill NK, Seo JH, Coetzee S, Lin YG, Pejovic T, Mhawech-Fauceglia P, Rowat AC, Drapkin R, Karlan BY, Hazelett DJ, Freedman ML, Gayther SA, Noushmehr H.
33686418	Machine Learning-based Prediction Model for Treatment of Acromegaly With First-generation Somatostatin Receptor Ligands	Wildemberg LE, da Silva Camacho AH, Miranda RL, Elias PCL, de Castro Musolino NR, Nazato D, Jallad R, Huayllas MKP, Mota JIS, Almeida T, Portes E, Ribeiro-Oliveira A, Vilar L, Boguszewski CL, Winter Tavares AB, Nunes-Nogueira VS, Mazzuco TL, Rech CGSL, Marques NV, Chimelli L, Czepielewski M, Bronstein MD, Abucham J, de Castro M, Kasuki L, Gadelha M.
30335783	Combining multi-OMICs information to identify key-regulator genes for pleiotropic effect on fertility and production traits in beef cattle	Fonseca PAS, Id-Lahoucine S, Reverter A, Medrano JF, Fortes MS, Casellas J, Miglior F, Brito L, Carvalho MRS, Schenkel FS, Nguyen LT, Porto-Neto LR, Thomas MG, Cánovas A.
30863400	Studies Into β-Glucan Recognition in Fish Suggests a Key Role for the C-Type Lectin Pathway	Petit J, Bailey EC, Wheeler RT, de Oliveira CAF, Forlenza M, Wiegertjes GF.
35264564	Autoantibodies targeting GPCRs and RAS-related molecules associate with COVID-19 severity	Cabral-Marques O, Halpert G, Schimke LF, Ostrinski Y, Vojdani A, Baiocchi GC, Freire PP, Filgueiras IS, Zyskind I, Lattin MT, Tran F, Schreiber S, Marques AHC, Plaça DR, Fonseca DLM, Humrich JY, Müller A, Giil LM, Graßhoff H, Schumann A, Hackel A, Junker J, Meyer C, Ochs HD, Lavi YB, Scheibenbogen C, Dechend R, Jurisica I, Schulze-Forster K, Silverberg JI, Amital H, Zimmerman J, Heidecke H, Rosen…
33586053	Acute oral treatment with resveratrol and Lactococcus Lactis Subsp. Lactis decrease body weight and improve liver proinflammatory markers in C57BL/6 mice	Mendes KL, Lelis DF, de Freitas DF, da Silveira LH, de Paula AMB, Guimarães ALS, Oliveira JR, Andrade MC, Nobre SAM, Santos SHS.
38858458	Potential inhibitors of VEGFR1, VEGFR2, and VEGFR3 developed through Deep Learning for the treatment of Cervical Cancer	Nayarisseri A, Abdalla M, Joshi I, Yadav M, Bhrdwaj A, Chopra I, Khan A, Saxena A, Sharma K, Panicker A, Panwar U, Mendonça Junior FJB, Singh SK.
33648461	ETV4 plays a role on the primary events during the adenoma-adenocarcinoma progression in colorectal cancer	Fonseca AS, Ramão A, Bürger MC, de Souza JES, Zanette DL, de Molfetta GA, de Araújo LF, de Barros E Lima Bueno R, Aguiar GM, Plaça JR, Alves CP, Dos Santos ARD, Vidal DO, Silva GEB, Panepucci RA, Peria FM, Feres O, da Rocha JJR, Zago MA, Silva WA Jr.
