# Supplementary material for: LLM-Assisted Scoping Review of Artificial Intelligence in Brazilian Public Health: Lessons from Transfer and Federated Learning for Resource-Constrained Settings
Source: Int J Environ Res Public Health. 2026 Jan 7;23(1):81. doi: 10.3390/ijerph23010081 (PMC12840889; doi:10.3390/ijerph23010081)
Supplement: Supplementary file 1 [file ijerph-23-00081-s001.zip › Supplementary File S2-Estudos_relevantes_IA_Brasil_349.xlsx]

## Sheet: Sheet1
Título	Autores	Fonte	Ano	Temas
Prediction of metabolic syndrome and its associated risk factors in patients with chronic kidney disease using machine learning techniques	Bittencourt, Jalila Andréa Sampaio, Sousa Junior, Carlos Magno, Santana, Ewaldo Eder Carvalho, Moraes, Yuri Armin Crispim de, Carneiro, Erika Cristina Ribeiro de Lima, Fontes, Ariadna Jansen Campos, Chagas, Lucas Almeida das, Melo, Naruna Aritana Costa, Pereira, Cindy Lima, Penha, Margareth Costa, Pires, Nilviane, Araujo Júnior, Edward, Barros Filho, Allan Kardec Duailibe, Nascimento, Maria do De…	Brazilian Journal of Nephrology		Reconhecimento de Padrões
PADRÕES DEPRESSIVOS: fenotipagem digital e subjetivação neoliberal	Ferreira, Pedro P., Gonçalves, Rafael	Caderno CRH		Reconhecimento de Padrões
Questões da saúde digital para o SUS: a “saúde móvel” e a automação algorítmica do saber-poder da medicina	Modolo, Leandro, Carvalho, Sergio, Dias, Thais	Saúde e Sociedade		Aplicações no SUS
Estratégias auxiliares para graduação dos tumores astrocíticos segundo os critérios histopatológicos estabelecidos pela OMS	Faria, Mário Henrique Girão, Patrocínio, Régia Maria do Socorro Vidal do, Rabenhorst, Silvia Helena Barem	Jornal Brasileiro de Patologia e Medicina Laboratorial		Políticas Públicas
PREDIÇÃO DO DIAGNÓSTICO DE ACIDENTE VASCULAR CEREBRAL EM ADULTOS: APLICAÇÃO DE MACHINE LEARNING	NATHANAEL DE SOUZA MACIEL (Discente)			Reconhecimento de Padrões
DA SAÚDE PÚBLICA AOS DIREITOS HUMANOS: GOVERNANÇA ELETRÔNICA EFICIENTE PARA ACESSO INTEGRAL AOS SERVIÇOS PÚBLICOS A PARTIR DE UM ESTUDO DO PROJETO "PROVA DE VIDA DIGITAL" .	GABRIELI DE CAMARGO (Discente)			Políticas Públicas, Desafios
Aprendizado de máquina aplicado à predição de modos de falha e riscos em equipamentos monitorados no cenário da Indústria 4.0: Um estudo de caso de uma planta hidrogeradora.	ALECIO JULIO SILVA (Discente)			Pesquisa em Saúde
Políticas públicas e fatores socioeconômicos na dinâmica da hanseníase no Estado do Pará	DENILSON JOSE SILVA FEITOSA JUNIOR (Discente)			Políticas Públicas
INTELIGÊNCIA ARTIFICIAL EM SAÚDE: O USO DE MACHINE LEARNING PARA AUXILIAR A PREDIÇÃO DO DIABETES MELLITUS.	LEANDRO MARCOS DE OLIVEIRA (Discente)			Reconhecimento de Padrões
Desafios para a adoção de Inteligência Artificial pelo Sistema Único de Saúde (SUS): ética	TESE			Aplicações no SUS
Aprendizado de Máquina Aplicado à Predição de Doenças Crônicas: Um Estudo de Caso de Hipertensão Arterial	JAQUELINE LOPES DIAS (Discente)			Pesquisa em Saúde
INTELIGENCIA ARTIFICIAL APLICADA AO ECOSSISTEMA DE REGULACAO DO ESTADO RIO GRANDE DO NORTE (REGULA RN): ANALISES BASEADAS EM MACHINE LEARNING EM LEITOS COVID-19 E LEITOS GERAIS	TIAGO DE OLIVEIRA BARRETO (Discente)			Reconhecimento de Padrões
Modelo de inteligência artificial pelo método deep learning para predição de tempo de sala operatória	VICTOR SAPOUNTZAKIS RIBEIRO (Discente)			Reconhecimento de Padrões
Regulação da inteligência artificial na saúde	DANIEL DE ARAUJO DOURADO (Discente)			Políticas Públicas
POLÍTICAS PÚBLICAS EN SALUD CON USO DE INTELIGENCIA ARTIFICIAL: PRODUCCIÓN DE CONOCIMIENTO CIENTÍFICO EN AMÉRICA DEL SUR	ITALA JEANETTE LAURENTE GRADOS (Discente)			Políticas Públicas
MACHINE LEARNING MODELS FOR HEALTHCARE: A DATA-CENTRIC APPROACH	MARIA GABRIELA VALERIANO (Discente)			Reconhecimento de Padrões
Aprendizado de máquina aplicado à predição de modos de falha e riscos em equipamentos monitorados no cenário da Indústria 4.0: Um estudo de caso de uma planta hidrogeradora.	ALECIO JULIO SILVA (Discente)			Pesquisa em Saúde
O ACESSO UNIVERSAL AOS SERVIÇOS DE SAÚDE NO BRASIL FRENTE À APLICAÇÃO DE NOVAS TECNOLOGIAS	ANABELA CRISTINA HIRATA (Discente)			Desafios
DESENVOLVIMENTO DE ALGORITMO DE INTELIGÊNCIA ARTIFICIAL PARA DETECÇÃO DE HEMORRAGIAS INTRACRANIANAS PÓS TRAUMAS CRANIOENCEFÁLICO E SEUS POTENCIAIS BENEFÍCIOS NO SUS FÁCIL	TALLES HENRIQUE CAIXETA (Discente)			Aplicações no SUS
INTELIGÊNCIA ARTIFICIAL E BIOÉTICA: apoio computacional à tomada de decisão ética de médicos que atuam na atenção primária à saúde ante a suspeita de violência contra a criança e o adolescente	MIRNA PECANHA BRITO (Discente)			Aplicações no SUS
EXPLORING TEXT CLASSIFICATION METHODS IN ONCOLOGICAL MEDICAL NOTES USING MACHINE LEARNING AND DEEP LEARNING	MARCO ANTONIO SCHWERTNER (Discente)			Reconhecimento de Padrões
DESENVOLVIMENTO DE ALGORITMO DE INTELIGÊNCIA ARTIFICIAL PARA DETECÇÃO DE HEMORRAGIAS INTRACRANIANAS PÓS TRAUMAS CRANIOENCEFÁLICO E SEUS POTENCIAIS BENEFÍCIOS NO SUS FÁCIL	TALLES HENRIQUE CAIXETA (Discente)			Aplicações no SUS
Inteligência artificial no ciclo das políticas públicas em saúde: análise de cenário e perspectivas para a administração pública	CAMILLA POLONINI SALGADO SILVA (Discente)			Políticas Públicas
Desenvolvimento de modelo preditivo das repercussões da pandemia de Covid-19 na saúde mental das crianças e suas famílias com base em inteligência artificial	DIEGO RODRIGUES TAVARES (Discente)			Pesquisa em Saúde
Artificial intelligence and Machine Learning approaches in sports: Concepts, applications, challenges, and future perspectives	Reis FJJ, Alaiti RK, Vallio CS, Hespanhol L.			Reconhecimento de Padrões
Machine Learning for Hypertension Prediction: a Systematic Review	Silva GFS, Fagundes TP, Teixeira BC, Chiavegatto Filho ADP.			Reconhecimento de Padrões
Artificial intelligence and machine learning in pediatrics and neonatology healthcare	Matsushita FY, Krebs VLJ, Carvalho WB.			Reconhecimento de Padrões
Deep learning for cephalometric landmark detection: systematic review and meta-analysis	Schwendicke F, Chaurasia A, Arsiwala L, Lee JH, Elhennawy K, Jost-Brinkmann PG, Demarco F, Krois J.			Reconhecimento de Padrões
Development and validation of an interpretable machine learning-based calculator for predicting 5-year weight trajectories after bariatric surgery: a multinational retrospective cohort SOPHIA study	Saux P, Bauvin P, Raverdy V, Teigny J, Verkindt H, Soumphonphakdy T, Debert M, Jacobs A, Jacobs D, Monpellier V, Lee PC, Lim CH, Andersson-Assarsson JC, Carlsson L, Svensson PA, Galtier F, Dezfoulian G, Moldovanu M, Andrieux S, Couster J, Lepage M, Lembo E, Verrastro O, Robert M, Salminen P, Mingrone G, Peterli R, Cohen RV, Zerrweck C, Nocca D, Le Roux CW, Caiazzo R, Preux P, Pattou F.			Reconhecimento de Padrões
Demystifying artificial intelligence and deep learning in dentistry	Rodrigues JA, Krois J, Schwendicke F.			Reconhecimento de Padrões
Comment on "Artificial intelligence and machine learning in pediatrics and neonatology healthcare"	Malerbi FK, Krakauer M, Schaan B.			Reconhecimento de Padrões
Machine Learning, Deep Learning, Artificial Intelligence and Aesthetic Plastic Surgery: A Qualitative Systematic Review	Nogueira R, Eguchi M, Kasmirski J, de Lima BV, Dimatos DC, Lima DL, Glatter R, Tran DL, Piccinini PS.			Reconhecimento de Padrões
International expert consensus on the current status and future prospects of artificial intelligence in metabolic and bariatric surgery	Kermansaravi M, Chiappetta S, Shahabi Shahmiri S, Varas J, Parmar C, Lee Y, Dang JT, Shabbir A, Hashimoto D, Davarpanah Jazi AH, Meireles OR, Aarts E, Almomani H, Alqahtani A, Aminian A, Behrens E, Birk D, Cantu FJ, Cohen RV, De Luca M, Di Lorenzo N, Dillemans B, ElFawal MH, Felsenreich DM, Gagner M, Galvan HG, Galvani C, Gawdat K, Ghanem OM, Haddad A, Himpens J, Kasama K, Kassir R, Khoursheed M,…			Aplicações no SUS
Machine learning meets genome assembly	Padovani de Souza K, Setubal JC, Ponce de Leon F de Carvalho AC, Oliveira G, Chateau A, Alves R.			Reconhecimento de Padrões
Machine Learning for Health: Algorithm Auditing & Quality Control	Oala L, Murchison AG, Balachandran P, Choudhary S, Fehr J, Leite AW, Goldschmidt PG, Johner C, Schörverth EDM, Nakasi R, Meyer M, Cabitza F, Baird P, Prabhu C, Weicken E, Liu X, Wenzel M, Vogler S, Akogo D, Alsalamah S, Kazim E, Koshiyama A, Piechottka S, Macpherson S, Shadforth I, Geierhofer R, Matek C, Krois J, Sanguinetti B, Arentz M, Bielik P, Calderon-Ramirez S, Abbood A, Langer N, Haufe S, …			Reconhecimento de Padrões
Pitfalls in machine learning-based assessment of tumor-infiltrating lymphocytes in breast cancer: A report of the International Immuno-Oncology Biomarker Working Group on Breast Cancer	Thagaard J, Broeckx G, Page DB, Jahangir CA, Verbandt S, Kos Z, Gupta R, Khiroya R, Abduljabbar K, Acosta Haab G, Acs B, Akturk G, Almeida JS, Alvarado-Cabrero I, Amgad M, Azmoudeh-Ardalan F, Badve S, Baharun NB, Balslev E, Bellolio ER, Bheemaraju V, Blenman KR, Botinelly Mendonça Fujimoto L, Bouchmaa N, Burgues O, Chardas A, Chon U Cheang M, Ciompi F, Cooper LA, Coosemans A, Corredor G, Dahl AB,…			Reconhecimento de Padrões
Federated learning enables big data for rare cancer boundary detection	Pati S, Baid U, Edwards B, Sheller M, Wang SH, Reina GA, Foley P, Gruzdev A, Karkada D, Davatzikos C, Sako C, Ghodasara S, Bilello M, Mohan S, Vollmuth P, Brugnara G, Preetha CJ, Sahm F, Maier-Hein K, Zenk M, Bendszus M, Wick W, Calabrese E, Rudie J, Villanueva-Meyer J, Cha S, Ingalhalikar M, Jadhav M, Pandey U, Saini J, Garrett J, Larson M, Jeraj R, Currie S, Frood R, Fatania K, Huang RY, Chang …			Soluções Sul Global
Applicability of machine learning techniques in food intake assessment: A systematic review	Oliveira Chaves L, Gomes Domingos AL, Louzada Fernandes D, Ribeiro Cerqueira F, Siqueira-Batista R, Bressan J.			Reconhecimento de Padrões
The Intersection of Health Literacy and Public Health: A Machine Learning-Enhanced Bibliometric Investigation	Tabak BM, Froner MB, Corrêa R, Silva TC.			Reconhecimento de Padrões
A survey on deep learning for skin lesion segmentation	Mirikharaji Z, Abhishek K, Bissoto A, Barata C, Avila S, Valle E, Celebi ME, Hamarneh G.			Reconhecimento de Padrões
Radiomics and Machine Learning in Oral Healthcare	Leite AF, Vasconcelos KF, Willems H, Jacobs R.			Reconhecimento de Padrões
Artificial intelligence applied to bed regulation in Rio Grande do Norte: Data analysis and application of machine learning on the "RegulaRN Leitos Gerais" platform	Barreto TO, Farias FLO, Veras NVR, Cardoso PH, Silva GJPC, Pinheiro CO, Medina MVB, Fernandes FRDS, Barbalho IMP, Cortez LR, Santos JPQD, Morais AHF, Souza GF, Machado GM, Lucena MJNR, Valentim RAM.			Reconhecimento de Padrões
Security and Privacy in Machine Learning for Health Systems: Strategies and Challenges	de Aguiar EJ, Traina C Jr, Traina AJM.			Reconhecimento de Padrões
Reproducibility of Deep Learning Algorithms Developed for Medical Imaging Analysis: A Systematic Review	Moassefi M, Rouzrokh P, Conte GM, Vahdati S, Fu T, Tahmasebi A, Younis M, Farahani K, Gentili A, Kline T, Kitamura FC, Huo Y, Kuanar S, Younis K, Erickson BJ, Faghani S.			Reconhecimento de Padrões
Fairness and generalisability in deep learning of retinopathy of prematurity screening algorithms: a literature review	Nakayama LF, Mitchell WG, Ribeiro LZ, Dychiao RG, Phanphruk W, Celi LA, Kalua K, Santiago APD, Regatieri CVS, Moraes NSB.			Reconhecimento de Padrões
Automatic dental biofilm detection based on deep learning	Andrade KM, Silva BPM, de Oliveira LR, Cury PR.			Reconhecimento de Padrões
Temporal and Spatiotemporal Arboviruses Forecasting by Machine Learning: A Systematic Review	de Lima CL, da Silva ACG, Moreno GMM, Cordeiro da Silva C, Musah A, Aldosery A, Dutra L, Ambrizzi T, Borges IVG, Tunali M, Basibuyuk S, Yenigün O, Massoni TL, Browning E, Jones K, Campos L, Kostkova P, da Silva Filho AG, Dos Santos WP.			Reconhecimento de Padrões
Machine and Deep Learning Dominate Recent Innovations in Sensors, Signals and Imaging Informatics	Baumgartner C, Rittner L, Deserno TM			Reconhecimento de Padrões
Use of Machine Learning and Routine Laboratory Tests for Diabetes Mellitus Screening	Cardozo G, Pintarelli GB, Andreis GR, Lopes ACW, Marques JLB.			Reconhecimento de Padrões
Fairness of Machine Learning Algorithms for Predicting Foregone Preventive Dental Care for Adults	Schuch HS, Furtado M, Silva GFDS, Kawachi I, Chiavegatto Filho ADP, Elani HW.			Reconhecimento de Padrões
Machine learning for predicting chronic diseases: a systematic review	Delpino FM, Costa ÂK, Farias SR, Chiavegatto Filho ADP, Arcêncio RA, Nunes BP.			Reconhecimento de Padrões
Application of Machine Learning Techniques for Drug Discovery	de Azevedo WF.			Reconhecimento de Padrões
Amazon's climate crossroads: analyzing air pollution and health impacts under machine learning-based temperature increase scenarios in Northern Mato Grosso, Brazil	de Moura FR, Buffarini R, Barlem ELD, Nadaleti WC, Carvalho H, da Silva Júnior FMR.			Reconhecimento de Padrões
AI assistance in aesthetic medicine-A consensus on objective medical standards	Frank K, Day D, Few J, Chiranjiv C, Gold M, Sattler S, Kerscher M, Knoedler L, Filippo A, Rzany B, Cotofana S, Fabi S, Fritz K, Peng P, Wanitphakdeedecha R, Pooth R, Huang P.			Aplicações no SUS
Computerized decision support and machine learning applications for the prevention and treatment of childhood obesity: A systematic review of the literature	Triantafyllidis A, Polychronidou E, Alexiadis A, Rocha CL, Oliveira DN, da Silva AS, Freire AL, Macedo C, Sousa IF, Werbet E, Lillo EA, Luengo HG, Ellacuría MT, Votis K, Tzovaras D.			Reconhecimento de Padrões
Toxicological assessment of agrochemicals on bees using machine learning tools	Bernardes RC, Botina LL, da Silva FP, Fernandes KM, Lima MAP, Martins GF.			Reconhecimento de Padrões
Biomedical signals and machine learning in amyotrophic lateral sclerosis: a systematic review	Fernandes F, Barbalho I, Barros D, Valentim R, Teixeira C, Henriques J, Gil P, Dourado Júnior M.			Reconhecimento de Padrões
A Deep Learning Model for Idiopathic Osteosclerosis Detection on Panoramic Radiographs	Yesiltepe S, Bayrakdar IS, Orhan K, Çelik Ö, Bilgir E, Aslan AF, Odabaş A, Costa ALF, Jagtap R.			Reconhecimento de Padrões
Vessel and tissue recognition during third-space endoscopy using a deep learning algorithm	Ebigbo A, Mendel R, Scheppach MW, Probst A, Shahidi N, Prinz F, Fleischmann C, Römmele C, Goelder SK, Braun G, Rauber D, Rueckert T, de Souza LA Jr, Papa J, Byrne M, Palm C, Messmann H.			Reconhecimento de Padrões
Predicting health literacy in Brazil: a machine learning approach	Tabak BM, de Almeida RDC, Froner MB, Cardoso DHR, da Conceição LA.			Reconhecimento de Padrões
Revolutionising food advertising monitoring: a machine learning-based method for automated classification of food videos	Rodrigues MB, Ferreira VP, Claro RM, Martins APB, Avila S, Horta PM.			Reconhecimento de Padrões
Physician preference for receiving machine learning predictive results: A cross-sectional multicentric study	Wichmann RM, Fagundes TP, de Oliveira TA, Batista AFM, Chiavegatto Filho ADP.			Reconhecimento de Padrões
A reproducible ensemble machine learning approach to forecast dengue outbreaks	Sebastianelli A, Spiller D, Carmo R, Wheeler J, Nowakowski A, Jacobson LV, Kim D, Barlevi H, Cordero ZER, Colón-González FJ, Lowe R, Ullo SL, Schneider R.			Reconhecimento de Padrões
Federated vs Local vs Central Deep Learning of Tooth Segmentation on Panoramic Radiographs	Schneider L, Rischke R, Krois J, Krasowski A, Büttner M, Mohammad-Rahimi H, Chaurasia A, Pereira NS, Lee JH, Uribe SE, Shahab S, Koca-Ünsal RB, Ünsal G, Martinez-Beneyto Y, Brinz J, Tryfonos O, Schwendicke F.			Reconhecimento de Padrões
Deep Learning-Based Algorithm for Staging Secondary Caries in Bitewings	van Nistelrooij N, Chaves ET, Cenci MS, Cao L, Loomans BAC, Xi T, El Ghoul K, Romero VHD, Lima GS, Flügge T, van Ginneken B, Huysmans MC, Vinayahalingam S, Mendes FM.			Reconhecimento de Padrões
Detecting the presence of taurodont teeth on panoramic radiographs using a deep learning-based convolutional neural network algorithm	Duman S, Yılmaz EF, Eşer G, Çelik Ö, Bayrakdar IS, Bilgir E, Costa ALF, Jagtap R, Orhan K.			Reconhecimento de Padrões
What is the impact of national public expenditure and its allocation on neonatal and child mortality? A machine learning analysis	Garcia LP, Schneider IJC, de Oliveira C, Traebert E, Traebert J.			Reconhecimento de Padrões
Deep learning applied to the histopathological diagnosis of ameloblastomas and ameloblastic carcinomas	Giraldo-Roldan D, Ribeiro ECC, Araújo ALD, Penafort PVM, Silva VMD, Câmara J, Pontes HAR, Martins MD, Oliveira MC, Santos-Silva AR, Lopes MA, Kowalski LP, Moraes MC, Vargas PA.			Reconhecimento de Padrões
Machine Learning Algorithms to Estimate Propensity Scores in Health Policy Evaluation: A Scoping Review	Lourenço L, Weber L, Garcia L, Ramos V, Souza J.			Reconhecimento de Padrões
Machine Learning, Molecular Modeling, and QSAR Studies on Natural Products Against Alzheimer's Disease	de Moura ÉP, Fernandes ND, Monteiro AFM, de Medeiros HIR, Scotti MT, Scotti L.			Reconhecimento de Padrões
A TDD Framework for Automated Monitoring in Internet of Things with Machine Learning	Hayashi VT, Ruggiero WV, Estrella JC, Filho AQ, Pita MA, Arakaki R, Ribeiro C, Trazzi B, Bulla R Jr.			Reconhecimento de Padrões
Early identification of older individuals at risk of mobility decline with machine learning	do Nascimento CF, Batista AFM, Duarte YAO, Chiavegatto Filho ADP.			Reconhecimento de Padrões
The 2021 SIIM-FISABIO-RSNA Machine Learning COVID-19 Challenge: Annotation and Standard Exam Classification of COVID-19 Chest Radiographs	Lakhani P, Mongan J, Singhal C, Zhou Q, Andriole KP, Auffermann WF, Prasanna PM, Pham TX, Peterson M, Bergquist PJ, Cook TS, Ferraciolli SF, Corradi GCA, Takahashi MS, Workman CS, Parekh M, Kamel SI, Galant J, Mas-Sanchez A, Benítez EC, Sánchez-Valverde M, Jaques L, Panadero M, Vidal M, Culiañez-Casas M, Angulo-Gonzalez D, Langer SG, de la Iglesia-Vayá M, Shih G.			Reconhecimento de Padrões
Two-year death prediction models among patients with Chagas Disease using machine learning-based methods	Ferreira AM, Santos LI, Sabino EC, Ribeiro ALP, Oliveira-da Silva LC, Damasceno RF, D'Angelo MFSV, Nunes MDCP, Haikal DSA.			Reconhecimento de Padrões
Myo-Guide: A Machine Learning-Based Web Application for Neuromuscular Disease Diagnosis With MRI	Verdu-Diaz J, Bolano-Díaz C, Gonzalez-Chamorro A, Fitzsimmons S, Warman-Chardon J, Kocak GS, Mucida-Alvim D, Smith IC, Vissing J, Poulsen NS, Luo S, Domínguez-González C, Bermejo-Guerrero L, Gomez-Andres D, Sotoca J, Pichiecchio A, Nicolosi S, Monforte M, Brogna C, Mercuri E, Bevilacqua JA, Díaz-Jara J, Pizarro-Galleguillos B, Krkoska P, Alonso-Pérez J, Olivé M, Niks EH, Kan HE, Lilleker J, Rober…			Reconhecimento de Padrões
Patients Perceptions of Artificial Intelligence in a Deep Learning-Assisted Diabetic Retinopathy Screening Event: A Real-World Assessment	Malerbi FK, Mezzomo Ventura B, Fischer M, Penha FM.			Reconhecimento de Padrões
Machine learning methods in physical therapy: A scoping review of applications in clinical context	Reis FJJ, Carvalho MBL, Neves GA, Nogueira LC, Meziat-Filho N.			Reconhecimento de Padrões
Dental anomaly detection using intraoral photos via deep learning	Ragodos R, Wang T, Padilla C, Hecht JT, Poletta FA, Orioli IM, Buxó CJ, Butali A, Valencia-Ramirez C, Restrepo Muñeton C, Wehby GL, Weinberg SM, Marazita ML, Moreno Uribe LM, Howe BJ.			Reconhecimento de Padrões
Complete blood count and C-reactive protein to predict positive blood culture among neonates using machine learning algorithms	Matsushita FY, Krebs VLJ, de Carvalho WB.			Reconhecimento de Padrões
Spatial Clusters of Cancer Mortality in Brazil: A Machine Learning Modeling Approach	Casaes Teixeira B, Toporcov TN, Chiaravalloti-Neto F, Chiavegatto Filho ADP.			Reconhecimento de Padrões
Behaviour recommendations with a deep learning model and genetic algorithm for health debt characterisation	Siebra C, Amorim L, Quintino JP, Santos ALM, da Silva FQB, Wac K.			Reconhecimento de Padrões
Exploring machine learning to predict depressive relapses of bipolar disorder patients	Rotenberg LS, Borges-Júnior RG, Lafer B, Salvini R, Dias RDS.			Reconhecimento de Padrões
Identification of Cotton Leaf Lesions Using Deep Learning Techniques	Caldeira RF, Santiago WE, Teruel B.			Reconhecimento de Padrões
Machine learning applied to healthcare: a conceptual review	Gomes MAS, Kovaleski JL, Pagani RN, da Silva VL.			Reconhecimento de Padrões
Machine learning applied to retinal image processing for glaucoma detection: review and perspective	Barros DMS, Moura JCC, Freire CR, Taleb AC, Valentim RAM, Morais PSG.			Reconhecimento de Padrões
Retinal image quality assessment using deep learning	Zago GT, Andreão RV, Dorizzi B, Teatini Salles EO.			Reconhecimento de Padrões
Patterns of high-risk drinking among medical students: A web-based survey with machine learning	Marcon G, de Ávila Pereira F, Zimerman A, da Silva BC, von Diemen L, Passos IC, Recamonde-Mendoza M.			Reconhecimento de Padrões
An online platform for COVID-19 diagnostic screening using a machine learning algorithm	Souza Filho EM, Tavares RS, Dembogurski BJ, Gagliano AHNP, Pacheco LCO, Pacheco LGRN, Carmo FBD, Alvim LGM, Monteiro A.			Reconhecimento de Padrões
Analysis of functional connectivity using machine learning and deep learning in different data modalities from individuals with schizophrenia	Alves CL, Toutain TGLO, Porto JAM, Aguiar PMC, de Sena EP, Rodrigues FA, Pineda AM, Thielemann C.			Reconhecimento de Padrões
A Hybrid Deep Learning Construct for Detecting Keratoconus From Corneal Maps	Al-Timemy AH, Mosa ZM, Alyasseri Z, Lavric A, Lui MM, Hazarbassanov RM, Yousefi S.			Reconhecimento de Padrões
Challenges of Multiplex Assays for COVID-19 Research: A Machine Learning Perspective	Guest PC, Popovic D, Steiner J.			Reconhecimento de Padrões
Machine learning approaches for classifying major depressive disorder using biological and neuropsychological markers: A meta-analysis	Zhang L, Jian L, Long Y, Ren Z, Calhoun VD, Passos IC, Tian X, Xiang Y.			Reconhecimento de Padrões
Chest X-ray evaluation using machine learning to support the early diagnosis of pulmonary TB	Parreira PL, Fonseca AU, Soares F, Conte MB, Rabahi MF.			Reconhecimento de Padrões
Machine learning sheds light on physical-chemical and biological parameters leading to Abrolhos coral reef microbialization	Ahmadi RA, Varasteh T, Silveira CB, Walter J, Siegle E, Omachi C, de Rezende CE, Francini-Filho RB, Thompson C, Tschoeke D, Bahiense L, Thompson FL.			Reconhecimento de Padrões
Classification Models for COVID-19 Test Prioritization in Brazil: Machine Learning Approach	Viana Dos Santos Santana Í, Cm da Silveira A, Sobrinho Á, Chaves E Silva L, Dias da Silva L, Santos DFS, Gurjão EC, Perkusich A.			Reconhecimento de Padrões
Multiple Holdouts With Stability: Improving the Generalizability of Machine Learning Analyses of Brain-Behavior Relationships	Mihalik A, Ferreira FS, Moutoussis M, Ziegler G, Adams RA, Rosa MJ, Prabhu G, de Oliveira L, Pereira M, Bullmore ET, Fonagy P, Goodyer IM, Jones PB			Reconhecimento de Padrões
Data Leakage in Health Outcomes Prediction With Machine Learning. Comment on "Prediction of Incident Hypertension Within the Next Year: Prospective Study Using Statewide Electronic Health Records and Machine Learning"	Chiavegatto Filho A, Batista AFM, Dos Santos HG.			Reconhecimento de Padrões
Usefulness of machine learning softwares to screen titles of systematic reviews: a methodological study	Dos Reis AHS, de Oliveira ALM, Fritsch C, Zouch J, Ferreira P, Polese JC.			Reconhecimento de Padrões
Corticosteroid Randomization after Significant Head Injury and International Mission for Prognosis and Clinical Trials in Traumatic Brain Injury Models Compared with a Machine Learning-Based Predictive Model from Tanzania	Elahi C, Adil SM, Sakita F, Mmbaga BT, Hernandes Rocha TA, Fuller A, Haglund MM, Nickenig Vissoci JR, Staton C.			Reconhecimento de Padrões
Comparing machine learning algorithms for multimorbidity prediction: An example from the Elsa-Brasil study	Polessa Paula D, Barbosa Aguiar O, Pruner Marques L, Bensenor I, Suemoto CK, Mendes da Fonseca MJ, Griep RH.			Reconhecimento de Padrões
Predictive modeling of gestational weight gain: a machine learning multiclass classification study	Victor A, Geremias Dos Santos H, Silva GFS, Barcellos Filho F, de Fátima Cobre A, Luzia LA, Rondó PHC, Chiavegatto Filho ADP.			Reconhecimento de Padrões
Machine Learning Applied to Edge Computing and Wearable Devices for Healthcare: Systematic Mapping of the Literature	Pereira CVF, de Oliveira EM, de Souza AD.			Reconhecimento de Padrões
Potential Confounders in the Analysis of Brazilian Adolescent's Health: A Combination of Machine Learning and Graph Theory	Ambriola Oku AY, Zimeo Morais GA, Arantes Bueno AP, Fujita A, Sato JR.			Reconhecimento de Padrões
Suicide risk classification with machine learning techniques in a large Brazilian community sample	Roza TH, Seibel GS, Recamonde-Mendoza M, Lotufo PA, Benseñor IM, Passos IC, Brunoni AR.			Reconhecimento de Padrões
Investigation of the usage of machine learning to explore the impacts of climate change on occupational health: a systematic review and research agenda	Ferrari GN, Leal GCL, Ossani PC, Galdamez EVC.			Reconhecimento de Padrões
OpenMM 8: Molecular Dynamics Simulation with Machine Learning Potentials	Eastman P, Galvelis R, Peláez RP, Abreu CRA, Farr SE, Gallicchio E, Gorenko A, Henry MM, Hu F, Huang J, Krämer A, Michel J, Mitchell JA, Pande VS, Rodrigues JP, Rodriguez-Guerra J, Simmonett AC, Singh S, Swails J, Turner P, Wang Y, Zhang I, Chodera JD, De Fabritiis G, Markland TE.			Reconhecimento de Padrões
Deconstructing depression by machine learning: the POKAL-PSY study	Eder J, Pfeiffer L, Wichert SP, Keeser B, Simon MS, Popovic D, Glocker C, Brunoni AR, Schneider A, Gensichen J, Schmitt A, Musil R, Falkai P			Reconhecimento de Padrões
Machine learning for hospital readmission prediction in pediatric population	Silva NCD, Albertini MK, Backes AR, Pena GDG.			Reconhecimento de Padrões
Cause-specific mortality prediction in older residents of São Paulo, Brazil: a machine learning approach	do Nascimento CF, Dos Santos HG, de Moraes Batista AF, Roman Lay AA, Duarte YAO, Chiavegatto Filho ADP.			Reconhecimento de Padrões
Machine learning, deep learning and hernia surgery. Are we pushing the limits of abdominal core health? A qualitative systematic review	Lima DL, Kasakewitch J, Nguyen DQ, Nogueira R, Cavazzola LT, Heniford BT, Malcher F.			Reconhecimento de Padrões
Predicting offenses among individuals with psychiatric disorders - A machine learning approach	Watts D, Moulden H, Mamak M, Upfold C, Chaimowitz G, Kapczinski F.			Reconhecimento de Padrões
Machine learning algorithms to predict outcomes in children and adolescents with COVID-19: A systematic review	Dos Santos AL, Pinhati C, Perdigão J, Galante S, Silva L, Veloso I, Simões E Silva AC, Oliveira EA.			Reconhecimento de Padrões
Machine Learning Algorithms for Activity-Intensity Recognition Using Accelerometer Data	Gomes E, Bertini L, Campos WR, Sobral AP, Mocaiber I, Copetti A.			Reconhecimento de Padrões
Toward a machine learning model for a primary diagnosis of Guillain-Barré syndrome subtypes	Alarcón-Narváez D, Hernández-Torruco J, Hernández-Ocaña B, Chávez-Bosquez O, Marchi J, Méndez-Castillo JJ.			Reconhecimento de Padrões
Predictive estimations of health systems resilience using machine learning	Jatobá A, de Castro-Nunes P, Palmieri P, Machado Araujo de Oliveira O, Passos Simões P, da Silva Fonseca V, de Carvalho PVR.			Reconhecimento de Padrões
Thirty-Day Unplanned Hospital Readmissions in Patients With Cancer and the Impact of Social Determinants of Health: A Machine Learning Approach	Stabellini N, Nazha A, Agrawal N, Huhn M, Shanahan J, Hamerschlak N, Waite K, Barnholtz-Sloan JS, Montero AJ.			Reconhecimento de Padrões
Fall prediction in a quiet standing balance test via machine learning: Is it possible?	Pennone J, Aguero NF, Martini DM, Mochizuki L, do Passo Suaide AA.			Reconhecimento de Padrões
Evaluation of Machine Learning Methods for Monitoring the Health of Guyed Towers	Martinez Ricardo DM, Castañeda Jimenez GE, Vaqueiro Ferreira J, de Oliveira Nobrega EG, de Lima ER, de Almeida LM.			Reconhecimento de Padrões
Predicting in vitro fertilization success in the Brazilian public health system: a machine learning approach	C N Barreto N, Castro GZ, Pereira RG, Pereira FAN, Reis FM, Junior WM, Cavallo IKD, Gomes KB.			Reconhecimento de Padrões
Immune-inflammatory, coagulation, adhesion, and imaging biomarkers combined in machine learning models improve the prediction of death 1 year after ischemic stroke	Lehmann ALCF, Alfieri DF, de Araújo MCM, Trevisani ER, Nagao MR, Pesente FS, Gelinski JR, de Freitas LB, Flauzino T, Lehmann MF, Lozovoy MAB, Breganó JW, Simão ANC, Maes M, Reiche EMV.			Reconhecimento de Padrões
Can machine learning be useful as a screening tool for depression in primary care?	Souza Filho EM, Veiga Rey HC, Frajtag RM, Arrowsmith Cook DM, Dalbonio de Carvalho LN, Pinho Ribeiro AL, Amaral J.			Reconhecimento de Padrões
A comparative analysis of classical and machine learning methods for forecasting TB/HIV co-infection	Abade A, Porto LF, Scholze AR, Kuntath D, Barros NDS, Berra TZ, Ramos ACV, Arcêncio RA, Alves JD.			Reconhecimento de Padrões
Machine learning to predict untreated dental caries in adolescents	Bomfim RA.			Reconhecimento de Padrões
Training and evaluating machine learning algorithms for ocean microplastics classification through vibrational spectroscopy	Back HM, Vargas Junior EC, Alarcon OE, Pottmaier D.			Reconhecimento de Padrões
Deep learning neural network image analysis of immunohistochemical protein expression reveals a significantly reduced expression of biglycan in breast cancer	Thiesen AP, Mielczarski B, Savaris RF.			Reconhecimento de Padrões
Differential biomarker signatures in unipolar and bipolar depression: A machine learning approach	Wollenhaupt-Aguiar B, Librenza-Garcia D, Bristot G, Przybylski L, Stertz L, Kubiachi Burque R, Ceresér KM, Spanemberg L, Caldieraro MA, Frey BN, Fleck MP, Kauer-Sant'Anna M, Passos IC, Kapczinski F.			Reconhecimento de Padrões
Exploring the importance of clinical and sociodemographic factors on self-rated health in midlife: A cross-sectional study using machine learning	Passarelli-Araujo H.			Reconhecimento de Padrões
Using machine learning to disentangle homonyms in large text corpora	Roll U, Correia RA, Berger-Tal O.			Reconhecimento de Padrões
Development of Machine Learning Models and the Discovery of a New Antiviral Compound against Yellow Fever Virus	Gawriljuk VO, Foil DH, Puhl AC, Zorn KM, Lane TR, Riabova O, Makarov V, Godoy AS, Oliva G, Ekins S.			Reconhecimento de Padrões
Machine learning analysis to predict health outcomes among emergency department users in Southern Brazil: a protocol study	Nunes BP, Vissoci J, Delpino FM, Stolz P, Farias SR, Coelho BB, Viegas IDS, Carvalho Junior DC, Dias CSDS, Almeida APSC, Facchini LA, Chiavegatto Filho ADP.			Reconhecimento de Padrões
Applicability of machine learning algorithm to predict the therapeutic intervention success in Brazilian smokers	Massago M, Massago M, Iora PH, Tavares Gurgel SJ, Conegero CI, Carolino IDR, Mushi MM, Chaves Forato GA, de Souza JVP, Hernandes Rocha TA, Bonfim S, Staton CA, Nihei OK, Vissoci JRN, de Andrade L.			Reconhecimento de Padrões
A novel deep learning system for multi-class tooth segmentation and classification on cone beam computed tomography. A validation study	Shaheen E, Leite A, Alqahtani KA, Smolders A, Van Gerven A, Willems H, Jacobs R.			Reconhecimento de Padrões
Decision analysis framework for predicting no-shows to appointments using machine learning algorithms	Deina C, Fogliatto FS, da Silveira GJC, Anzanello MJ.			Reconhecimento de Padrões
Estimating underdiagnosis of COVID-19 with nowcasting and machine learning	Garcia LP, Gonçalves AV, Andrade MP, Pedebôs LA, Vidor AC, Zaina R, Hallal ALC, Canto GL, Traebert J, Araújo GM, Amaral FV.			Reconhecimento de Padrões
Development of Automated Triggers in Ambulatory Settings in Brazil: Protocol for a Machine Learning-Based Design Thinking Study	Herrera CN, Gimenes FRE, Herrera JP, Cavalli R.			Reconhecimento de Padrões
Machine Learning Approach for Fatigue Estimation in Sit-to-Stand Exercise	Aguirre A, Pinto MJ, Cifuentes CA, Perdomo O, Díaz CAR, Múnera M.			Reconhecimento de Padrões
Explaining machine learning based diagnosis of COVID-19 from routine blood tests with decision trees and criteria graphs	Alves MA, Castro GZ, Oliveira BAS, Ferreira LA, Ramírez JA, Silva R, Guimarães FG.			Reconhecimento de Padrões
A Machine Learning Prediction Model for Immediate Graft Function After Deceased Donor Kidney Transplantation	Quinino RM, Agena F, Modelli de Andrade LG, Furtado M, Chiavegatto Filho ADP, David-Neto E.			Reconhecimento de Padrões
Addressing Gearbox Health Monitoring Challenges for Helicopters: A Machine Learning Approach	Moreira G, Pereira A, Nabarrete A, Gomes W.			Reconhecimento de Padrões
Explainable AI for enhanced accuracy in malaria diagnosis using ensemble machine learning models	Awe OO, Mwangi PN, Goudoungou SK, Esho RV, Oyejide OS.			Reconhecimento de Padrões
Extracting aerobic system dynamics during unsupervised activities of daily living using wearable sensor machine learning models	Beltrame T, Amelard R, Wong A, Hughson RL.			Reconhecimento de Padrões
Detecting dry eye from ocular surface videos based on deep learning	Abdelmotaal H, Hazarbasanov R, Taneri S, Al-Timemy A, Lavric A, Takahashi H, Yousefi S.			Reconhecimento de Padrões
Model-to-Data Approach for Deep Learning in Optical Coherence Tomography Intraretinal Fluid Segmentation	Mehta N, Lee CS, Mendonça LSM, Raza K, Braun PX, Duker JS, Waheed NK, Lee AY.			Reconhecimento de Padrões
Use of machine learning in occupational risk communication for healthcare workers: protocol for scoping review	de Oliveira GLA, Bonow CA, Rodrigues IOC, Geraldo AX.			Reconhecimento de Padrões
Assessment of potential transthyretin amyloid cardiomyopathy cases in the Brazilian public health system using a machine learning model	Zuppo Laper I, Camacho-Hubner C, Vansan Ferreira R, Leite Bertoli de Souza C, Simões MV, Fernandes F, de Barros Correia E, de Jesus Lopes de Abreu A, Silva Julian G.			Reconhecimento de Padrões
Deep learning driven segmentation of maxillary impacted canine on cone beam computed tomography images	Swaity A, Elgarba BM, Morgan N, Ali S, Shujaat S, Borsci E, Chilvarquer I, Jacobs R.			Reconhecimento de Padrões
Towards Interpretable Deep Learning: A Feature Selection Framework for Prognostics and Health Management Using Deep Neural Networks	Figueroa Barraza J, López Droguett E, Martins MR.			Reconhecimento de Padrões
Automated machine learning model for fundus image classification by health-care professionals with no coding experience	Zago Ribeiro L, Nakayama LF, Malerbi FK, Regatieri CVS.			Reconhecimento de Padrões
Predictive modeling based on machine learning for mapping risk areas of human sporotrichosis in southeastern Brazil	da Costa AJA, Morais MHF, Coelho IMP, do Carmo Magalhães F, Nicolino RR, Nero MA, de Mello OA, Silva MX.			Reconhecimento de Padrões
Sex prediction through machine learning utilizing mandibular condyles, coronoid processes, and sigmoid notches features	Basso IB, de Jesus Freitas PF, Ferraz AX, Borkovski AJ, Borkovski AL, Santos RS, Rached RN, Küchler EC, Schroder AGD, de Araujo CM, Guariza-Filho O.			Reconhecimento de Padrões
Integrative transcriptome analysis of SARS-CoV-2 human-infected cells combined with deep learning algorithms identifies two potential cellular targets for the treatment of coronavirus disease	Gonçalves RL, de Souza GAP, de Souza Terceti M, de Castro RFG, de Mello Silva B, Novaes RD, Malaquias LCC, Coelho LFL.			Reconhecimento de Padrões
A Protocol for the Diagnosis of Autism Spectrum Disorder Structured in Machine Learning and Verbal Decision Analysis	Andrade E, Portela S, Pinheiro PR, Nunes LC, Filho MS, Costa WS, Pinheiro MCD.			Reconhecimento de Padrões
Assessment of differentially private synthetic data for utility and fairness in end-to-end machine learning pipelines for tabular data	Pereira M, Kshirsagar M, Mukherjee S, Dodhia R, Lavista Ferres J, de Sousa R.			Reconhecimento de Padrões
The International Association for the Study of Lung Cancer Early Lung Imaging Confederation Open-Source Deep Learning and Quantitative Measurement Initiative	Lam S, Wynes MW, Connolly C, Ashizawa K, Atkar-Khattra S, Belani CP, DiNatale D, Henschke CI, Hochhegger B, Jacomelli C, Jelitto M, Jirapatnakul A, Kelly KL, Krishnan K, Kobayashi T, Logan J, Mattos J, Mayo J, McWilliams A, Mitsudomi T, Pastorino U, Polańska J, Rzyman W, Sales Dos Santos R, Scagliotti GV, Wakelee H, Yankelevitz DF, Field JK, Mulshine JL, Avila R.			Reconhecimento de Padrões
Photonic platform coupled with machine learning algorithms to detect pyrolysis products of crack cocaine in saliva: A proof-of-concept animal study	Santana-Melo I, Caixeta DC, Aguiar EMG, Cardoso-Sousa L, Pacheco ALD, Santos YMOD, da Silva JT, Santana AEG, Carneiro MG, Castro OW, Sabino-Silva R.			Reconhecimento de Padrões
Utilization of tree-based machine learning models for predicting low birth weight cases	de Morais FL, da Silva Rocha E, Masson G, do Nascimento Filho DC, Maria Mendes K, de Sousa Dourado RA, Brandao Neto W, Takako Endo P.			Reconhecimento de Padrões
Computer-aided diagnosis using deep learning in the evaluation of early oesophageal adenocarcinoma	Ebigbo A, Mendel R, Probst A, Manzeneder J, Souza LA Jr, Papa JP, Palm C, Messmann H.			Reconhecimento de Padrões
BIG DATA ANALYTICS AND PRECISION ANIMAL AGRICULTURE SYMPOSIUM: Machine learning and data mining advance predictive big data analysis in precision animal agriculture	Morota G, Ventura RV, Silva FF, Koyama M, Fernando SC.			Reconhecimento de Padrões
Using machine learning classifiers to assist healthcare-related decisions: classification of electronic patient records	Pollettini JT, Panico SR, Daneluzzi JC, Tinós R, Baranauskas JA, Macedo AA.			Reconhecimento de Padrões
Do Radiographic Assessments of Periodontal Bone Loss Improve with Deep Learning Methods for Enhanced Image Resolution?	Moran M, Faria M, Giraldi G, Bastos L, Conci A.			Reconhecimento de Padrões
Automatic Identification of Glaucoma Using Deep Learning Methods	Cerentini A, Welfer D, Cordeiro d'Ornellas M, Pereira Haygert CJ, Dotto GN.			Reconhecimento de Padrões
Using machine learning to support healthcare professionals in making preauthorisation decisions	Araújo FH, Santana AM, de A Santos Neto P.			Reconhecimento de Padrões
Evaluating how different balancing data techniques impact on prediction of premature birth using machine learning models	Silva AB, Rocha EDS, Lorenzato JF, Endo PT.			Reconhecimento de Padrões
How to make more from exposure data? An integrated machine learning pipeline to predict pathogen exposure	Fountain-Jones NM, Machado G, Carver S, Packer C, Recamonde-Mendoza M, Craft ME.			Reconhecimento de Padrões
Prediction of pollutant emission characteristics in ISO50001 energy management in the Americas: Uni and multivariate machine learning approach	de Oliveira Neves F, Salgado EG, de Figueiredo EC, Sampaio P, Marafão FP.			Reconhecimento de Padrões
Prediction of Hypertension in the Pediatric Population Using Machine Learning and Transfer Learning: A Multicentric Analysis of the SAYCARE Study	Araujo-Moura K, Souza L, de Oliveira TA, Rocha MS, De Moraes ACF, Chiavegatto Filho A.			Reconhecimento de Padrões, Soluções Sul Global
CAM: a novel aid system to analyse the coloration quality of thick blood smears using image processing and machine learning techniques	Fong Amaris WM, Suárez DR, Cortés-Cortés LJ, Martinez C.			Reconhecimento de Padrões
Internet of Medical Things: An Effective and Fully Automatic IoT Approach Using Deep Learning and Fine-Tuning to Lung CT Segmentation	Souza LFF, Silva ICL, Marques AG, Silva FHDS, Nunes VX, Hassan MM, Albuquerque VHC, Filho PPR.			Reconhecimento de Padrões
NICeSim: an open-source simulator based on machine learning techniques to support medical research on prenatal and perinatal care decision making	Cerqueira FR, Ferreira TG, de Paiva Oliveira A, Augusto DA, Krempser E, Corrêa Barbosa HJ, do Carmo Castro Franceschini S, de Freitas BA, Gomes AP, Siqueira-Batista R.			Reconhecimento de Padrões
Machine learning models accurately predict clades of proteocephalidean tapeworms (Onchoproteocephalidea) based on host and biogeographical data	Vieira Alves P, da Silva RJ, Scholz T, de Chambrier A, Luque JL, Duchenko A, Janies D, Jacob Machado D.			Reconhecimento de Padrões
Fuzzy expert system in the prediction of neonatal resuscitation	Reis MA, Ortega NR, Silveira PS.			Aplicações no SUS
Protocol for assessing distances in pathway space for classifier feature sets from machine learning methods	Tercan B, Apolonio VH, Chagas VS, Wong CK, Lee JA, Yau C, Benz CC, Stuart JM, Karlberg BJ, Ellrott K, Grewal JK, Jones SJM			Reconhecimento de Padrões
Machine learning-guided intervention trials to predict treatment response at an individual patient level: an important second step following randomized clinical trials	Passos IC, Mwangi B.			Reconhecimento de Padrões
X-Ray cardiac angiographic vessel segmentation based on pixel classification using machine learning and region growing	Rodrigues EO, Rodrigues LO, Lima JJ, Casanova D, Favarim F, Dosciatti ER, Pegorini V, Oliveira LSN, Morais FFC.			Reconhecimento de Padrões
Reviewer Experience Detecting and Judging Human Versus Artificial Intelligence Content: The Stroke Journal Essay Contest	Silva GS, Khera R, Schwamm LH.			Aplicações no SUS
Pain assessment in horses using automatic facial expression recognition through deep learning-based modeling	Lencioni GC, de Sousa RV, de Souza Sardinha EJ, Corrêa RR, Zanella AJ.			Reconhecimento de Padrões
A machine learning approach to determine the prognosis of patients with Class III malocclusion	Khosravi-Kamrani P, Qiao X, Zanardi G, Wiesen CA, Slade G, Frazier-Bowers SA.			Reconhecimento de Padrões
Neonatal mortality prediction with routinely collected data: a machine learning approach	Batista AFM, Diniz CSG, Bonilha EA, Kawachi I, Chiavegatto Filho ADP.			Reconhecimento de Padrões
Prediction of Mortality in Coronary Artery Disease: Role of Machine Learning and Maximal Exercise Capacity	de Souza E Silva CG, Buginga GC, de Souza E Silva EA, Arena R, Rouleau CR, Aggarwal S, Wilton SB, Austford L, Hauer T, Myers J.			Reconhecimento de Padrões
Clustering analysis and machine learning algorithms in the prediction of dietary patterns: Cross-sectional results of the Brazilian Longitudinal Study of Adult Health (ELSA-Brasil)	Silva VC, Gorgulho B, Marchioni DM, Araujo TA, Santos IS, Lotufo PA, Benseñor IM.			Reconhecimento de Padrões
Machine Learning Model to Predict Graft Rejection After Kidney Transplantation	Minato ACDS, Hannun PGC, Barbosa AMP, da Rocha NC, Machado-Rugolo J, Cardoso MMA, de Andrade LGM.			Reconhecimento de Padrões
Approaches for handling imbalanced data used in machine learning in the healthcare field: A case study on Chagas disease database prediction	Coimbra AG, Oliveira CG, Libório MP, Mannan H, Santos LI, Fusco E, D'Angelo MFSV.			Reconhecimento de Padrões
Study of machine learning techniques for outcome assessment of leptospirosis patients	Silva AFD, Figueiredo K, Falcão IWS, Costa FAR, da Rocha Seruffo MC, de Moraes CCG.			Reconhecimento de Padrões
A Machine Learning Approach to Finding the Fastest Race Course for Professional Athletes Competing in Ironman(®) 70.3 Races between 2004 and 2020	Thuany M, Valero D, Villiger E, Forte P, Weiss K, Nikolaidis PT, Andrade MS, Cuk I, Sousa CV, Knechtle B.			Reconhecimento de Padrões
Identifying clinical clusters with distinct trajectories in first-episode psychosis through an unsupervised machine learning technique	Amoretti S, Verdolini N, Mezquida G, Rabelo-da-Ponte FD, Cuesta MJ, Pina-Camacho L, Gomez-Ramiro M, De-la-Cámara C, González-Pinto A, Díaz-Caneja CM, Corripio I, Vieta E, de la Serna E, Mané A, Solé B, Carvalho AF, Serra M, Bernardo M.			Reconhecimento de Padrões
The importance of being external. methodological insights for the external validation of machine learning models in medicine	Cabitza F, Campagner A, Soares F, García de Guadiana-Romualdo L, Challa F, Sulejmani A, Seghezzi M, Carobene A.			Reconhecimento de Padrões
Deep learning framework for epidemiological forecasting: A study on COVID-19 cases and deaths in the Amazon state of Pará, Brazil	Souza GN Jr, Mendes AGB, Costa JDS, Oliveira MDS, Lima PVC, de Moraes VN, Silva DCC, Rocha JECD, Botelho MDN, Araujo FA, Fernandes RDS, Souza DL, Braga MB.			Reconhecimento de Padrões
COVID-19's influence on cardiac function: a machine learning perspective on ECG analysis	Gomes JC, de Santana MA, Masood AI, de Lima CL, Dos Santos WP.			Reconhecimento de Padrões
Using structural MRI to identify bipolar disorders - 13 site machine learning study in 3020 individuals from the ENIGMA Bipolar Disorders Working Group	Nunes A, Schnack HG, Ching CRK, Agartz I, Akudjedu TN, Alda M, Alnæs D, Alonso-Lana S, Bauer J, Baune BT, Bøen E, Bonnin CDM, Busatto GF, Canales-Rodríguez EJ, Cannon DM, Caseras X, Chaim-Avancini TM, Dannlowski U, Díaz-Zuluaga AM, Dietsche B, Doan NT, Duchesnay E, Elvsåshagen T, Emden D, Eyler LT, Fatjó-Vilas M, Favre P, Foley SF, Fullerton JM, Glahn DC, Goikolea JM, Grotegerd D, Hahn T, Henry C…			Reconhecimento de Padrões
Deep learning pose detection model for sow locomotion	de Paula TMCG, de Sousa RV, Sarmiento MP, Kramer T, de Souza Sardinha EJ, Sabei L, Machado JS, Vilioti M, Zanella AJ.			Reconhecimento de Padrões
Deep learning for automatic mandible segmentation on dental panoramic x-ray images	Machado LF, Watanabe PCA, Rodrigues GA, Junior LOM.			Reconhecimento de Padrões
Deep learning-based human gunshot wounds classification	Queiroz Nogueira Lira R, Geovana Motta de Sousa L, Memoria Pinho ML, Pinto da Silva Andrade de Lima RC, Garcia Freitas P, Scholles Soares Dias B, Breda de Souza AC, Ferreira Leite A.			Reconhecimento de Padrões
Academic-related stressors predict depressive symptoms in graduate students: A machine learning study	Bastos AF, Fernandes-Jr O, Liberal SP, Pires AJL, Lage LA, Grichtchouk O, Cardoso AR, Oliveira L, Pereira MG, Lovisi GM, De Boni RB, Volchan E, Erthal FS.			Reconhecimento de Padrões
Electrochemical and optical detection and machine learning applied to images of genosensors for diagnosis of prostate cancer with the biomarker PCA3	Rodrigues VC, Soares JC, Soares AC, Braz DC, Melendez ME, Ribas LC, Scabini LFS, Bruno OM, Carvalho AL, Reis RM, Sanfelice RC, Oliveira ON Jr.			Reconhecimento de Padrões
Machine learning in the prediction of cardiac epicardial and mediastinal fat volumes	Rodrigues ÉO, Pinheiro VHA, Liatsis P, Conci A.			Reconhecimento de Padrões
Prediction of oxygen uptake dynamics by machine learning analysis of wearable sensors during activities of daily living	Beltrame T, Amelard R, Wong A, Hughson RL.			Reconhecimento de Padrões
Potential use of saliva infrared spectra and machine learning for a minimally invasive screening test for congenital syphilis in infants	Dal'Ongaro DC, Cena C, Marangoni BS, A Soares-Marangoni D.			Reconhecimento de Padrões
Artificial Intelligence Versus Human Intelligence in Presurgical Implant Planning: A Preclinical Validation	Elgarba BM, Fontenele RC, Du X, Mureșanu S, Tarce M, Meeus J, Jacobs R.			Aplicações no SUS
Checklist for Reproducibility of Deep Learning in Medical Imaging	Moassefi M, Singh Y, Conte GM, Khosravi B, Rouzrokh P, Vahdati S, Safdar N, Moy L, Kitamura F, Gentili A, Lakhani P, Kottler N, Halabi SS, Yacoub JH, Hou Y, Younis K, Erickson BJ, Krupinski E, Faghani S.			Reconhecimento de Padrões
Development and evaluation of a deep learning model to reduce exomass-related metal artefacts in cone-beam CT: an ex vivo study using porcine mandibles	Oliveira ML, Schaub S, Dagassan-Berndt D, Bieder F, Cattin PC, Bornstein MM.			Reconhecimento de Padrões
Deterministic record linkage versus similarity functions: a study in health databases from Brazil	Suzuki KM, Porto Filho CH, Cozin LF, Pereyra LC, de Azevedo Marques PM.			Aplicações no SUS
Prediction and prevention of hypoglycaemic events in type-1 diabetic patients using machine learning	Vehí J, Contreras I, Oviedo S, Biagi L, Bertachi A.			Reconhecimento de Padrões
Deep Learning Algorithms Improve Automated Identification of Chagas Disease Vectors	Khalighifar A, Komp E, Ramsey JM, Gurgel-Gonçalves R, Peterson AT.			Reconhecimento de Padrões
Image quality assessment of retinal fundus photographs for diabetic retinopathy in the machine learning era: a review	Gonçalves MB, Nakayama LF, Ferraz D, Faber H, Korot E, Malerbi FK, Regatieri CV, Maia M, Celi LA, Keane PA, Belfort R Jr.			Reconhecimento de Padrões
Diagnosis of autism spectrum disorder based on functional brain networks and machine learning	Alves CL, Toutain TGLO, de Carvalho Aguiar P, Pineda AM, Roster K, Thielemann C, Porto JAM, Rodrigues FA.			Reconhecimento de Padrões
Statistical and Machine Learning Modeling of Psychological, Sociodemographic, and Physical Activity Factors Associated with Weight Regain After Bariatric Surgery	Vieira NB, Bandeira PFR, de Sousa DF, Delmondes GA, Júnior JG, Zaia V.			Reconhecimento de Padrões
Machine Learning Models to Predict Future Frailty in Community-Dwelling Middle-Aged and Older Adults: The ELSA Cohort Study	Leme DEDC, de Oliveira C.			Reconhecimento de Padrões
Machine learning predicts mortality based on analysis of ventilation parameters of critically ill patients: multi-centre validation	Mamandipoor B, Frutos-Vivar F, Peñuelas O, Rezar R, Raymondos K, Muriel A, Du B, Thille AW, Ríos F, González M, Del-Sorbo L, Del Carmen Marín M, Pinheiro BV, Soares MA, Nin N, Maggiore SM, Bersten A, Kelm M, Bruno RR, Amin P, Cakar N, Suh GY, Abroug F, Jibaja M, Matamis D, Zeggwagh AA, Sutherasan Y, Anzueto A, Wernly B, Esteban A, Jung C, Osmani V.			Reconhecimento de Padrões
Multi-population generalizability of a deep learning-based chest radiograph severity score for COVID-19	Li MD, Arun NT, Aggarwal M, Gupta S, Singh P, Little BP, Mendoza DP, Corradi GCA, Takahashi MS, Ferraciolli SF, Succi MD, Lang M, Bizzo BC, Dayan I, Kitamura FC, Kalpathy-Cramer J.			Reconhecimento de Padrões
Development and validation of a simple machine learning tool to predict mortality in leptospirosis	Galdino GS, de Sandes-Freitas TV, de Andrade LGM, Adamian CMC, Meneses GC, da Silva Junior GB, de Francesco Daher E.			Reconhecimento de Padrões
DNA-based prediction of eye color in Latin American population applying Machine Learning models	Martínez CA, Hohl DM, Gutiérrez MLA, Palmal S, Faux P, Adhikari K, Gonzalez-Jose R, Bortolini MC, Acuña-Alonzo V, Gallo C, Linares AR, Rothhammer F, Catanesi CI, Barrientos RJ.			Reconhecimento de Padrões
Peripheral biomarker signatures of bipolar disorder and schizophrenia: A machine learning approach	Pinto JV, Passos IC, Gomes F, Reckziegel R, Kapczinski F, Mwangi B, Kauer-Sant'Anna M.			Reconhecimento de Padrões
Predicting depressive symptoms in middle-aged and elderly adults using sleep data and clinical health markers: A machine learning approach	Gomes SRBS, von Schantz M, Leocadio-Miguel M.			Reconhecimento de Padrões
Dynamic functional connectivity in temporal lobe epilepsy: a graph theoretical and machine learning approach	Fallahi A, Pooyan M, Lotfi N, Baniasad F, Tapak L, Mohammadi-Mobarakeh N, Hashemi-Fesharaki SS, Mehvari-Habibabadi J, Ay MR, Nazem-Zadeh MR.			Reconhecimento de Padrões
Applicability of machine learning technique in the screening of patients with mild traumatic brain injury	Terabe ML, Massago M, Iora PH, Hernandes Rocha TA, de Souza JVP, Huo L, Massago M, Senda DM, Kobayashi EM, Vissoci JR, Staton CA, de Andrade L.			Reconhecimento de Padrões
Improving the performance of machine learning algorithms for health outcomes predictions in multicentric cohorts	Wichmann RM, Fernandes FT, Chiavegatto Filho ADP			Reconhecimento de Padrões
Development and evaluation of machine learning training strategies for neonatal mortality prediction using multicountry data	Silva GFDS, Wichmann RM, da Silva Junior FC, Chiavegatto Filho ADP.			Reconhecimento de Padrões
Using machine learning to predict internal rotation after anatomic and reverse total shoulder arthroplasty	Kumar V, Schoch BS, Allen C, Overman S, Teredesai A, Aibinder W, Parsons M, Watling J, Ko JK, Gobbato B, Throckmorton T, Routman H, Roche C.			Reconhecimento de Padrões
Using machine learning to determine the nationalities of the fastest 100-mile ultra-marathoners and identify top racing events	Knechtle B, Weiss K, Valero D, Villiger E, Nikolaidis PT, Andrade MS, Scheer V, Cuk I, Gajda R, Thuany M.			Reconhecimento de Padrões
Deep learning of resting-state electroencephalogram signals for three-class classification of Alzheimer's disease, mild cognitive impairment and healthy ageing	Huggins CJ, Escudero J, Parra MA, Scally B, Anghinah R, Vitória Lacerda De Araújo A, Basile LF, Abasolo D.			Reconhecimento de Padrões
Recognition of the Effect of Vocal Exercises by Fuzzy Triangular Naive Bayes, a Machine Learning Classifier: A Preliminary Analysis	Santana ÉR, Lopes L, de Moraes RM.			Reconhecimento de Padrões
Hospital Length of Stay and 30-Day Mortality Prediction in Stroke: A Machine Learning Analysis of 17,000 ICU Admissions in Brazil	Kurtz P, Peres IT, Soares M, Salluh JIF, Bozza FA.			Reconhecimento de Padrões
Machine learning to identify endometrial biomarkers predictive of pregnancy success following artificial insemination in dairy cows†	Hoorn QA, Rabaglino MB, Amaral TF, Maia TS, Yu F, Cole JB, Hansen PJ.			Reconhecimento de Padrões
Prediction of tuberculosis clusters in the riverine municipalities of the Brazilian Amazon with machine learning	Silva L, Motta LGD, Eberly L.			Reconhecimento de Padrões
Human versus Artificial Intelligence-Based Echocardiographic Analysis as a Predictor of Outcomes: An Analysis from the World Alliance Societies of Echocardiography COVID Study	Asch FM, Descamps T, Sarwar R, Karagodin I, Singulane CC, Xie M, Tucay ES, Tude Rodrigues AC, Vasquez-Ortiz ZY, Monaghan MJ, Ordonez Salazar BA, Soulat-Dufour L, Alizadehasl A, Mostafavi A, Moreo A, Citro R, Narang A, Wu C, Addetia K, Upton R, Woodward GM, Lang RM			Aplicações no SUS
Predicting congenital syphilis cases: A performance evaluation of different machine learning models	Teixeira IV, da Silva Leite MT, de Morais Melo FL, da Silva Rocha É, Sadok S, Pessoa da Costa Carrarine AS, Santana M, Pinheiro Rodrigues C, de Lima Oliveira AM, Vieira Gadelha K, de Morais CM, Kelner J, Endo PT.			Reconhecimento de Padrões
Predictors of suicide attempt in patients with obsessive-compulsive disorder: an exploratory study with machine learning analysis	Agne NA, Tisott CG, Ballester P, Passos IC, Ferrão YA.			Reconhecimento de Padrões
A spatial attention guided deep learning system for prediction of pathological complete response using breast cancer histopathology images	Duanmu H, Bhattarai S, Li H, Shi Z, Wang F, Teodoro G, Gogineni K, Subhedar P, Kiraz U, Janssen EAM, Aneja R, Kong J.			Reconhecimento de Padrões
A rapid review of machine learning approaches for telemedicine in the scope of COVID-19	Schünke LC, Mello B, da Costa CA, Antunes RS, Rigo SJ, Ramos GO, Righi RDR, Scherer JN, Donida B.			Reconhecimento de Padrões
Using Machine Learning and Structural Neuroimaging to Detect First Episode Psychosis: Reconsidering the Evidence	Vieira S, Gong QY, Pinaya WHL, Scarpazza C, Tognin S, Crespo-Facorro B, Tordesillas-Gutierrez D, Ortiz-García V, Setien-Suero E, Scheepers FE, Van Haren NEM, Marques TR, Murray RM, David A, Dazzan P, McGuire P, Mechelli A.			Reconhecimento de Padrões
In Vivo Pattern Classification of Ingestive Behavior in Ruminants Using FBG Sensors and Machine Learning	Pegorini V, Karam LZ, Pitta CS, Cardoso R, da Silva JC, Kalinowski HJ, Ribeiro R, Bertotti FL, Assmann TS.			Reconhecimento de Padrões
Discrimination of cancerous from benign pigmented skin lesions based on multispectral autofluorescence lifetime imaging dermoscopy and machine learning	Vasanthakumari P, Romano RA, Rosa RGT, Salvio AG, Yakovlev V, Kurachi C, Hirshburg JM, Jo JA.			Reconhecimento de Padrões
Applications of machine learning algorithms to predict therapeutic outcomes in depression: A meta-analysis and systematic review	Lee Y, Ragguett RM, Mansur RB, Boutilier JJ, Rosenblat JD, Trevizol A, Brietzke E, Lin K, Pan Z, Subramaniapillai M, Chan TCY, Fus D, Park C, Musial N, Zuckerman H, Chen VC, Ho R, Rong C, McIntyre RS.			Reconhecimento de Padrões
Predictors of tooth loss: A machine learning approach	Elani HW, Batista AFM, Thomson WM, Kawachi I, Chiavegatto Filho ADP.			Reconhecimento de Padrões
Lifestyle predictors of depression and anxiety during COVID-19: a machine learning approach	Simjanoski M, Ballester PL, da Mota JC, De Boni RB, Balanzá-Martínez V, Atienza-Carbonell B, Bastos FI, Frey BN, Minuzzi L, Cardoso TA, Kapczinski F.			Reconhecimento de Padrões
Data Augmentation and Transfer Learning to Improve Generalizability of an Automated Prostate Segmentation Model	Sanford TH, Zhang L, Harmon SA, Sackett J, Yang D, Roth H, Xu Z, Kesani D, Mehralivand S, Baroni RH, Barrett T, Girometti R, Oto A, Purysko AS, Xu S, Pinto PA, Xu D, Wood BJ, Choyke PL, Turkbey B.			Soluções Sul Global
Prediction of depression cases, incidence, and chronicity in a large occupational cohort using machine learning techniques: an analysis of the ELSA-Brasil study	Librenza-Garcia D, Passos IC, Feiten JG, Lotufo PA, Goulart AC, de Souza Santos I, Viana MC, Benseñor IM, Brunoni AR.			Reconhecimento de Padrões
Achieving accurate estimates of fetal gestational age and personalised predictions of fetal growth based on data from an international prospective cohort study: a population-based machine learning study	Fung R, Villar J, Dashti A, Ismail LC, Staines-Urias E, Ohuma EO, Salomon LJ, Victora CG, Barros FC, Lambert A, Carvalho M, Jaffer YA, Noble JA, Gravett MG, Purwar M, Pang R, Bertino E, Munim S, Min AM, McGready R, Norris SA, Bhutta ZA, Kennedy SH, Papageorghiou AT, Ourmazd A			Reconhecimento de Padrões
Deep learning assisted measurement of echocardiographic left heart parameters: improvement in interobserver variability and workflow efficiency	Mor-Avi V, Blitz A, Schreckenberg M, Addetia K, Kebed K, Scalia G, Badano LP, Kirkpatrick JN, Gutierrez-Fajardo P, Tude Rodrigues AC, Sadeghpour A, Tucay ES, Prado AD, Tsang W, Ogunyankin KO, Rossmanith A, Schummers G, Laczik D, Asch FM, Lang RM.			Reconhecimento de Padrões
Diagnosis and prognosis of COVID-19 employing analysis of patients' plasma and serum via LC-MS and machine learning	de Fátima Cobre A, Surek M, Stremel DP, Fachi MM, Lobo Borba HH, Tonin FS, Pontarolo R.			Reconhecimento de Padrões
Mapping risk of ischemic heart disease using machine learning in a Brazilian state	Bergamini M, Iora PH, Rocha TAH, Tchuisseu YP, Dutra AC, Scheidt JFHC, Nihei OK, de Barros Carvalho MD, Staton CA, Vissoci JRN, de Andrade L.			Reconhecimento de Padrões
Systemic lupus erythematosus phenotypes formed from machine learning with a specific focus on cognitive impairment	Barraclough M, Erdman L, Diaz-Martinez JP, Knight A, Bingham K, Su J, Kakvan M, Grajales CM, Tartaglia MC, Ruttan L, Wither J, Choi MY, Bonilla D, Appenzeller S, Parker B, Goldenberg A, Katz P, Beaton D, Green R, Bruce IN, Touma Z.			Reconhecimento de Padrões, Aplicações no SUS
Osteoporosis screening using machine learning and electromagnetic waves	Albuquerque GA, Carvalho DDA, Cruz AS, Santos JPQ, Machado GM, Gendriz IS, Fernandes FRS, Barbalho IMP, Santos MM, Teixeira CAD, Henriques JMO, Gil P, Neto ADD, Campos ALPS, Lima JG, Paiva JC, Morais AHF, Lima TS, Valentim RAM.			Reconhecimento de Padrões
Machine learning and big data analytics in bipolar disorder: A position paper from the International Society for Bipolar Disorders Big Data Task Force	Passos IC, Ballester PL, Barros RC, Librenza-Garcia D, Mwangi B, Birmaher B, Brietzke E, Hajek T, Lopez Jaramillo C, Mansur RB, Alda M, Haarman BCM, Isometsa E, Lam RW, McIntyre RS, Minuzzi L, Kessing LV, Yatham LN, Duffy A, Kapczinski F.			Reconhecimento de Padrões
Contrast phase recognition in liver computer tomography using deep learning	Rocha BA, Ferreira LC, Vianna LGR, Ferreira LGG, Ciconelle ACM, Da Silva Noronha A, Cortez Filho JM, Nogueira LSL, Leite JMRS, da Silva Filho MRM, da Costa Leite C, de Maria Felix M, Gutierrez MA, Nomura CH, Cerri GG, Carrilho FJ, Ono SK.			Reconhecimento de Padrões
Alternative additives associated in the feeding of laying hens: performance, biometrics, bone traits, and economic evaluation-an unsupervised machine learning approach	Angelim AM, Leite SCB, de Farias MRS, Lourenço CLCM, Evangelista AB, Cordeiro CN, de Abreu CG, Freitas ER, Silveira RMF.			Reconhecimento de Padrões
Utilizing machine learning techniques for EEG assessment in the diagnosis of epileptic seizures in the brain: A systematic review and meta-analysis	Chawla D, Sharma E, Rajab N, Łajczak P, Silva YP, Baptista JM, Pomianoski BW, Ahmed AR, Majeed MW, de Sousa YG, Pinto ML, Sahin OK, Ibrahim MH, Guedes IHL, Chatterjee A, Barbosa RG, Fagundes W.			Reconhecimento de Padrões
Machine learning models for minimizing aggravation in work-related musculoskeletal disorders among slaughterhouse workers	Marzoque HJ, Batista ML, Nääs IA, de Alencar MDCB.			Reconhecimento de Padrões
Proposing a short version of the Unesp-Botucatu pig acute pain scale using a novel application of machine learning technique	Pivato GM, da Silva GV, Peres BG, Luna SPL, Pairis-Garcia MD, Trindade PHE.			Reconhecimento de Padrões
Deep Learning-driven research for drug discovery: Tackling Malaria	Neves BJ, Braga RC, Alves VM, Lima MNN, Cassiano GC, Muratov EN, Costa FTM, Andrade CH.			Reconhecimento de Padrões
Diagnostic Classification of Cases of Canine Leishmaniasis Using Machine Learning	Ferreira TS, Santana EEC, Jacob Junior AFL, Silva Junior PF, Bastos LS, Silva ALA, Melo SA, Cruz CAM, Aquino VS, Castro LSO, Lima GO, Freire RCS.			Reconhecimento de Padrões
Deficit schizophrenia is a discrete diagnostic category defined by neuro-immune and neurocognitive features: results of supervised machine learning	Kanchanatawan B, Sriswasdi S, Thika S, Sirivichayakul S, Carvalho AF, Geffard M, Kubera M, Maes M.			Reconhecimento de Padrões
Sex and population differences in the cardiometabolic continuum: a machine learning study using the UK Biobank and ELSA-Brasil cohorts	Paula DP, Camacho M, Barbosa O, Marques L, Harter Griep R, da Fonseca MJM, Barreto S, Lekadir K.			Reconhecimento de Padrões
Screening Anti-inflammatory, Anticoagulant, and Respiratory Agents for SARS-CoV-2 3CL(pro) Inhibition from Chemical Fingerprints Through a Deep Learning Approach	Caires Silveira E.			Reconhecimento de Padrões
Machine learning-based risk prediction for major adverse cardiovascular events in a Brazilian hospital: Development, external validation, and interpretability	Shimizu GY, Schrempf M, Romão EA, Jauk S, Kramer D, Rainer PP, Cardeal da Costa JA, de Azevedo-Marques JM, Scarpelini S, Suzuki KMF, César HV, de Azevedo-Marques PM.			Reconhecimento de Padrões
Volumetric brain magnetic resonance imaging predicts functioning in bipolar disorder: A machine learning approach	Sartori JM, Reckziegel R, Passos IC, Czepielewski LS, Fijtman A, Sodré LA, Massuda R, Goi PD, Vianna-Sulzbach M, Cardoso TA, Kapczinski F, Mwangi B, Gama CS.			Reconhecimento de Padrões
A machine learning method integrating ECG and gated SPECT for cardiac resynchronization therapy decision support	de A Fernandes F, Larsen K, He Z, Nascimento E, Peix A, Sha Q, Paez D, Garcia EV, Zhou W, Mesquita CT.			Reconhecimento de Padrões
The Innovation Paradox in Emerging Pharmaceutical Markets: Barriers and Opportunities for Sustainable Development	Martins FS, Kollipara S, Sivadasu P, Yu M, Severino P, Souto E.			Aplicações no SUS
Modeling Dengue vector population using remotely sensed data and machine learning	Scavuzzo JM, Trucco F, Espinosa M, Tauro CB, Abril M, Scavuzzo CM, Frery AC.			Reconhecimento de Padrões
Examining differences in brain metabolism associated with childhood maltreatment and suicidal attempt in euthymic patients with bipolar disorder: A PET and Machine Learning Study	Duarte D, Schütze M, Elkhayat M, Neves MC, Romano-Silva MA, Correa H.			Reconhecimento de Padrões
Development and validation of a machine learning approach for screening new leprosy cases based on the leprosy suspicion questionnaire	Mendonça Ramos Simões M, Rocha Lima F, Barbosa Lugão H, de Paula NA, Lincoln Silva CM, Ferreira Ramos A, Cipriani Frade MA.			Reconhecimento de Padrões, Aplicações no SUS
The application of machine learning techniques to innovative antibacterial discovery and development	Serafim MSM, Kronenberger T, Oliveira PR, Poso A, Honório KM, Mota BEF, Maltarollo VG.			Reconhecimento de Padrões
Combining machine learning and dynamic system techniques to early detection of respiratory outbreaks in routinely collected primary healthcare records	Borges DGF, Coutinho ER, Cerqueira-Silva T, Grave M, Vasconcelos AO, Landau L, Coutinho ALGA, Ramos PIP, Barral-Netto M, Pinho STR, Barreto ME, Andrade RFS.			Reconhecimento de Padrões
Comparison between the EKFC-equation and machine learning models to predict Glomerular Filtration Rate	Nakano FK, Åkesson A, de Boer J, Dedja K, D'hondt R, Haredasht FN, Björk J, Courbebaisse M, Couzi L, Ebert N, Eriksen BO, Dalton RN, Derain-Dubourg L, Gaillard F, Garrouste C, Grubb A, Jacquemont L, Hansson M, Kamar N, Legendre C, Littmann K, Mariat C, Melsom T, Rostaing L, Rule AD, Schaeffner E, Sundin PO, Bökenkamp A, Berg U, Åsling-Monemi K, Selistre L, Larsson A, Nyman U, Lanot A, Pottel H, D…			Reconhecimento de Padrões
Identifying congenital generalized lipodystrophy using deep learning-DEEPLIPO	da Cunha Olegario NB, da Cunha Neto JS, Barbosa PCS, Pinheiro PR, Landim PLA, Montenegro APDR, Fernandes VO, de Albuquerque VHC, Duarte JBF, da Cruz Paiva Lima GE, Junior RMM.			Reconhecimento de Padrões
Risk of crashes among self-employed truck drivers: Prevalence evaluation using fatigue data and machine learning prediction models	Duarte Soliani R, Vinicius Brito Lopes A, Santiago F, da Silva LB, Emekwuru N, Carolina Lorena A.			Reconhecimento de Padrões
Predicting the Risk of Maxillary Canine Impaction Based on Maxillary Measurements Using Supervised Machine Learning	de Araujo CM, Freitas PFJ, Ferraz AX, Andreis PKDS, Meger MN, Baratto-Filho F, Augusto Rodenbusch Poletto C, Küchler EC, Camargo ES, Schroder AGD.			Reconhecimento de Padrões
Utilization of machine learning for dengue case screening	Bohm BC, Borges FEM, Silva SCM, Soares AT, Ferreira DD, Belo VS, Lignon JS, Bruhn FRP.			Reconhecimento de Padrões
Enhancing and advancements in deep learning for melanoma detection: A comprehensive review	Virgens GS, Teodoro JA, Iarussi E, Rodrigues T, Amaral DT.			Reconhecimento de Padrões
Automatic segmentation of multiple cardiovascular structures from cardiac computed tomography angiography images using deep learning	Baskaran L, Al'Aref SJ, Maliakal G, Lee BC, Xu Z, Choi JW, Lee SE, Sung JM, Lin FY, Dunham S, Mosadegh B, Kim YJ, Gottlieb I, Lee BK, Chun EJ, Cademartiri F, Maffei E, Marques H, Shin S, Choi JH, Chinnaiyan K, Hadamitzky M, Conte E, Andreini D, Pontone G, Budoff MJ, Leipsic JA, Raff GL, Virmani R, Samady H, Stone PH, Berman DS, Narula J, Bax JJ, Chang HJ, Min JK, Shaw LJ.			Reconhecimento de Padrões
Comparative analysis prediction of prostate and testicular cancer mortality using machine learning: accuracy study	Albuquerque Neto AG, Nery DM, Braz JPA, Nascimento CFD, Oliveira TA, Barra BGA, Nobre LTDB, Bonfada D, Braz JKFDS.			Reconhecimento de Padrões
Predicting low birth weight risks in pregnant women in Brazil using machine learning algorithms: data from the Araraquara cohort study	Victor A, Almeida F, Xavier SP, Rondó PHC.			Reconhecimento de Padrões
Carcass traits and morphometry, typification of the Longissimus dorsi muscle and non-carcass components of hair lambs: can biscuit bran completely replace corn? A machine learning approach	Silveira RMF, da Silva César LF, de Sousa LCO, Costa HHA, Vasconcelos ECG, McManus C, Sarti DA, Alves AAC, Landim AV.			Reconhecimento de Padrões
Machine Learning Improves the Identification of Individuals With Higher Morbidity and Avoidable Health Costs After Acute Coronary Syndromes	de Carvalho LSF, Gioppato S, Fernandez MD, Trindade BC, Silva JCQE, Miranda RGS, de Souza JRM, Nadruz W, Avila SEF, Sposito AC.			Reconhecimento de Padrões
Modest Clostridiodes difficile infection prediction using machine learning models in a tertiary care hospital	Marra AR, Alzunitan M, Abosi O, Edmond MB, Street WN, Cromwell JW, Salinas JL.			Reconhecimento de Padrões
Carotid intima media thickness measurements coupled with stroke severity strongly predict short-term outcome in patients with acute ischemic stroke: a machine learning study	Lehmann ALCF, Alfieri DF, de Araújo MCM, Trevisani ER, Nagao MR, Pesente FS, Gelinski JR, de Freitas LB, Flauzino T, Lehmann MF, Lozovoy MAB, Breganó JW, Simão ANC, Maes M, Reiche EMV.			Reconhecimento de Padrões
Does machine learning have a high performance to predict obesity among adults and older adults? A systematic review and meta-analysis	Delpino FM, Costa ÂK, César do Nascimento M, Dias Moura HS, Geremias Dos Santos H, Wichmann RM, Porto Chiavegatto Filho AD, Arcêncio RA, Nunes BP.			Reconhecimento de Padrões
Water tank and swimming pool detection based on remote sensing and deep learning: Relationship with socioeconomic level and applications in dengue control	Cunha HS, Sclauser BS, Wildemberg PF, Fernandes EAM, Dos Santos JA, Lage MO, Lorenz C, Barbosa GL, Quintanilha JA, Chiaravalloti-Neto F.			Reconhecimento de Padrões
An Innovative Machine Learning Approach to Predict the Dietary Fiber Content of Packaged Foods	Davies T, Louie JCY, Scapin T, Pettigrew S, Wu JH, Marklund M, Coyle DH.			Reconhecimento de Padrões
Integration of an electronic hand hygiene auditing system with electronic health records using machine learning to predict hospital-acquired infection in a health care setting	Cotia ALF, Scorsato AP, da Silva Victor E, Prado M, Gagliardi G, de Barros JEV, Generoso JR Jr, de Menezes FG, Hsieh MK, Lopes GOV, Edmond MB, Perencevich EN, Goto M, Wey SB, Marra AR.			Reconhecimento de Padrões
Ensemble Deep Learning Algorithm for Structural Heart Disease Screening Using Electrocardiographic Images: PRESENT SHD	Dhingra LS, Aminorroaya A, Sangha V, Pedroso AF, Shankar SV, Coppi A, Foppa M, Brant LCC, Barreto SM, Ribeiro ALP, Krumholz HM, Oikonomou EK, Khera R.			Reconhecimento de Padrões
Continuous sweep versus discrete step protocols for studying effects of wearable robot assistance magnitude	Malcolm P, Rossi DM, Siviy C, Lee S, Quinlivan BT, Grimmer M, Walsh CJ.			Aplicações no SUS
Using machine learning to estimate health spillover effects	Wichmann B, Moreira Wichmann R.			Reconhecimento de Padrões
Smartphone-based scans of palate models of newborns with cleft lip and palate: Outlooks for three-dimensional image capturing and machine learning plate tool	Santos JWM, Mueller AA, Benitez BK, Lill Y, Nalabothu P, Muniz FWMG.			Reconhecimento de Padrões
Risk factors based vessel-specific prediction for stages of coronary artery disease using Bayesian quantile regression machine learning method: Results from the PARADIGM registry	Park HB, Lee J, Hong Y, Byungchang S, Kim W, Lee BK, Lin FY, Hadamitzky M, Kim YJ, Conte E, Andreini D, Pontone G, Budoff MJ, Gottlieb I, Chun EJ, Cademartiri F, Maffei E, Marques H, Gonçalves PA, Leipsic JA, Shin S, Choi JH, Virmani R, Samady H, Chinnaiyan K, Stone PH, Berman DS, Narula J, Shaw LJ, Bax JJ, Min JK, Kook W, Chang HJ.			Reconhecimento de Padrões
Evaluation of genotoxicity after acute and chronic exposure to 2,4-dichlorophenoxyacetic acid herbicide (2,4-D) in rodents using machine learning algorithms	de Azevedo Mello F, Magalhaes Silva BB, Barreiro EBV, Franco IB, Nogueira IM, Nahas Chagas PH, Santos Parizi JL, Pereira DR, Rossi RC, Nai GA.			Reconhecimento de Padrões
Deep Learning-Based Three-Dimensional Analysis Reveals Distinct Patterns of Condylar Remodelling After Orthognathic Surgery in Skeletal Class III Patients	Barone S, Cevidanes L, Bianchi J, Goncalves JR, Giudice A.			Reconhecimento de Padrões
Peptidomics and Machine Learning-based Evaluation of Noncoding RNA-Derived Micropeptides in Breast Cancer: Expression Patterns and Functional/Therapeutic Insights	de Azevedo ALK, Gomig THB, Batista M, de Oliveira JC, Cavalli IJ, Gradia DF, Ribeiro EMSF.			Reconhecimento de Padrões
Prediction based on machine learning of tooth sensitivity for in-office dental bleaching	Favoreto MW, Matos TP, da Cruz KR, Ferraz AX, Carneiro TS, Reis A, Loguercio AD, de Araujo CM.			Reconhecimento de Padrões
Integrated analysis of microRNA regulation and its interaction with mechanisms of epigenetic regulation in the etiology of systemic lupus erythematosus	Navarro Quiroz E, Navarro Quiroz R, Pacheco Lugo L, Aroca Martínez G, Gómez Escorcia L, Gonzalez Torres H, Cadena Bonfanti A, Marmolejo MDC, Sanchez E, Villarreal Camacho JL, Lorenzi H, Torres A, Navarro KF, Navarro Rodriguez P, Villa JL, Fernández-Ponce C.			Aplicações no SUS
A transfer learning approach to identify Plasmodium in microscopic images	Ramos JDS, Vieira IHP, Rocha WS, Esquerdo RP, Watanabe CYV, Zanchi FB.			Soluções Sul Global
White matter diffusion estimates in obsessive-compulsive disorder across 1653 individuals: machine learning findings from the ENIGMA OCD Working Group	Kim BG, Kim G, Abe Y, Alonso P, Ameis S, Anticevic A, Arnold PD, Balachander S, Banaj N, Bargalló N, Batistuzzo MC, Benedetti F, Bertolín S, Beucke JC, Bollettini I, Brem S, Brennan BP, Buitelaar JK, Calvo R, Castelo-Branco M, Cheng Y, Chhatkuli RB, Ciullo V, Coelho A, Couto B, Dallaspezia S, Ely BA, Ferreira S, Fontaine M, Fouche JP, Grazioplene R, Gruner P, Hagen K, Hansen B, Hanna GL, Hirano Y…			Reconhecimento de Padrões
wTO: an R package for computing weighted topological overlap and a consensus network with integrated visualization tool	Gysi DM, Voigt A, Fragoso TM, Almaas E, Nowick K.			Aplicações no SUS
Machine Learning Identifies Stemness Features Associated with Oncogenic Dedifferentiation	Malta TM, Sokolov A, Gentles AJ, Burzykowski T, Poisson L, Weinstein JN, Kamińska B, Huelsken J, Omberg L, Gevaert O, Colaprico A, Czerwińska P, Mazurek S, Mishra L, Heyn H, Krasnitz A, Godwin AK, Lazar AJ			Reconhecimento de Padrões
Harmonization of Electronic Medical Records for Federated Learning: Addressing Challenges in International Healthcare Collaborations	Lorenzer L, Schrempf M, Jauk S, Kalabakov S, Pierri G, Suzuki KMF, César HV, Kramer D, Mazzoncini de Azevedo-Marques P, Rainer P.			Soluções Sul Global
Machine learning combined with infrared spectroscopy for detection of hypertension pregnancy: towards newborn and pregnant blood analysis	da Silva SMSD, Nogueira MS, Rizzato JMB, de Lima Silva S, Cortelli SC, Borges R, da Silva Martinho H, Silva RA, das Chagas E Silva de Carvalho LF.			Reconhecimento de Padrões
Machine learning can reliably predict malignancy of breast lesions based on clinical and ultrasonographic features	Buzatto IPC, Recife SA, Miguel L, Bonini RM, Onari N, Faim ALPA, Silvestre L, Carlotti DP, Fröhlich A, Tiezzi DG.			Reconhecimento de Padrões
Enhancing SARS-CoV-2 Lineage Surveillance through the Integration of a Simple and Direct qPCR-Based Protocol Adaptation with Established Machine Learning Algorithms	Aksenen CF, Ferreira DMA, Jeronimo PMC, Costa TO, de Souza TC, Lino BMNS, Farias AA, Miyajima F.			Reconhecimento de Padrões
Harnessing Small-Molecule Analyte Detection in Complex Media: Combining Molecularly Imprinted Polymers, Electrolytic Transistors, and Machine Learning	Lelis GC, Fonseca WT, de Lima AH, Okazaki AK, Figueiredo EC, Riul A Jr, Schleder GR, Samorì P, de Oliveira RF.			Reconhecimento de Padrões
Use of machine learning to identify protective factors for death from COVID-19 in the ICU: a retrospective study	Dos Santos L, Silva LL, Pelloso FC, Maia V, Pujals C, Borghesan DH, Carvalho MD, Pedroso RB, Pelloso SM.			Reconhecimento de Padrões
Multicenter Validation of a Deep Learning Detection Algorithm for Focal Cortical Dysplasia	Gill RS, Lee HM, Caldairou B, Hong SJ, Barba C, Deleo F, D'Incerti L, Mendes Coelho VC, Lenge M, Semmelroch M, Schrader DV, Bartolomei F, Guye M, Schulze-Bonhage A, Urbach H, Cho KH, Cendes F, Guerrini R, Jackson G, Hogan RE, Bernasconi N, Bernasconi A.			Reconhecimento de Padrões
Machine learning insight into the role of imaging and clinical variables for the prediction of obstructive coronary artery disease and revascularization: An exploratory analysis of the CONSERVE study	Baskaran L, Ying X, Xu Z, Al'Aref SJ, Lee BC, Lee SE, Danad I, Park HB, Bathina R, Baggiano A, Beltrama V, Cerci R, Choi EY, Choi JH, Choi SY, Cole J, Doh JH, Ha SJ, Her AY, Kepka C, Kim JY, Kim JW, Kim SW, Kim W, Lu Y, Kumar A, Heo R, Lee JH, Sung JM, Valeti U, Andreini D, Pontone G, Han D, Villines TC, Lin F, Chang HJ, Min JK, Shaw LJ.			Reconhecimento de Padrões
Characterization of clinical patterns of dengue patients using an unsupervised machine learning approach	Macedo Hair G, Fonseca Nobre F, Brasil P.			Reconhecimento de Padrões
Two distinct neuroanatomical subtypes of schizophrenia revealed using machine learning	Chand GB, Dwyer DB, Erus G, Sotiras A, Varol E, Srinivasan D, Doshi J, Pomponio R, Pigoni A, Dazzan P, Kahn RS, Schnack HG, Zanetti MV, Meisenzahl E, Busatto GF, Crespo-Facorro B, Pantelis C, Wood SJ, Zhuo C, Shinohara RT, Shou H, Fan Y, Gur RC, Gur RE, Satterthwaite TD, Koutsouleris N, Wolf DH, Davatzikos C.			Reconhecimento de Padrões
Predictive models for heat stress assessment in Holstein dairy heifers using infrared thermography and machine learning	Pereira ALV, Martello LS, Campos JCD, da Silva Rodrigues AV, de Carvalho Nunes Oliveira GP, de Sousa RV.			Reconhecimento de Padrões
Sex determination through maxillary dental arch and skeletal base measurements using machine learning	de Araujo CM, de Jesus Freitas PF, Ferraz AX, Quadras ICC, Zeigelboim BS, Priolo Filho S, Beisel-Memmert S, Schroder AGD, Camargo ES, Küchler EC.			Reconhecimento de Padrões
Machine learning algorithm accurately detects fMRI signature of vulnerability to major depression	Sato JR, Moll J, Green S, Deakin JF, Thomaz CE, Zahn R.			Reconhecimento de Padrões
Salivary detection of Chikungunya virus infection using a portable and sustainable biophotonic platform coupled with artificial intelligence algorithms	Guevara-Vega M, Rosa RB, Caixeta DC, Costa MA, de Souza RC, Ferreira GM, Mundim Filho AC, Carneiro MG, Jardim ACG, Sabino-Silva R.			Aplicações no SUS
Rapid diagnosis of COVID-19 using FT-IR ATR spectroscopy and machine learning	Nogueira MS, Leal LB, Marcarini WD, Pimentel RL, Muller M, Vassallo PF, Campos LCG, Dos Santos L, Luiz WB, Mill JG, Barauna VG, de Carvalho LFDCES.			Reconhecimento de Padrões
Covid-19 Automated Diagnosis and Risk Assessment through Metabolomics and Machine Learning	Delafiori J, Navarro LC, Siciliano RF, de Melo GC, Busanello ENB, Nicolau JC, Sales GM, de Oliveira AN, Val FFA, de Oliveira DN, Eguti A, Dos Santos LA, Dalçóquio TF, Bertolin AJ, Abreu-Netto RL, Salsoso R, Baía-da-Silva D, Marcondes-Braga FG, Sampaio VS, Judice CC, Costa FTM, Durán N, Perroud MW, Sabino EC, Lacerda MVG, Reis LO, Fávaro WJ, Monteiro WM, Rocha AR, Catharino RR.			Reconhecimento de Padrões
Decoding rumination: A machine learning approach to a transdiagnostic sample of outpatients with anxiety, mood and psychotic disorders	Silveira ÉM Júnior, Passos IC, Scott J, Bristot G, Scotton E, Teixeira Mendes LS, Umpierre Knackfuss AC, Gerchmann L, Fijtman A, Trasel AR, Salum GA, Kauer-Sant'Anna M.			Reconhecimento de Padrões
Machine learning algorithms using national registry data to predict loss to follow-up during tuberculosis treatment	Rodrigues MMS, Barreto-Duarte B, Vinhaes CL, Araújo-Pereira M, Fukutani ER, Bergamaschi KB, Kristki A, Cordeiro-Santos M, Rolla VC, Sterling TR, Queiroz ATL, Andrade BB.			Reconhecimento de Padrões
Identifying a clinical signature of suicidality among patients with mood disorders: A pilot study using a machine learning approach	Passos IC, Mwangi B, Cao B, Hamilton JE, Wu MJ, Zhang XY, Zunta-Soares GB, Quevedo J, Kauer-Sant'Anna M, Kapczinski F, Soares JC.			Reconhecimento de Padrões
A 3D Radiomics-Based Artificial Neural Network Model for Benign Versus Malignant Vertebral Compression Fracture Classification in MRI	Chiari-Correia NS, Nogueira-Barbosa MH, Chiari-Correia RD, Azevedo-Marques PM.			Aplicações no SUS
Prediction of metabolic syndrome and its associated risk factors in patients with chronic kidney disease using machine learning techniques	Bittencourt JAS, Sousa Junior CM, Santana EEC, Moraes YAC, Carneiro ECRL, Fontes AJC, Chagas LAD, Melo NAC, Pereira CL, Penha MC, Pires N, Araujo Júnior E, Barros Filho AKD, Nascimento MDDSB.			Reconhecimento de Padrões
Antioxidant and Anti-inflammatory Diagnostic Biomarkers in Multiple Sclerosis: A Machine Learning Study	Mezzaroba L, Simão ANC, Oliveira SR, Flauzino T, Alfieri DF, de Carvalho Jennings Pereira WL, Kallaur AP, Lozovoy MAB, Kaimen-Maciel DR, Maes M, Reiche EMV.			Reconhecimento de Padrões
Machine learning to predict 30-day quality-adjusted survival in critically ill patients with cancer	Santos HGD, Zampieri FG, Normilio-Silva K, Silva GTD, Lima ACP, Cavalcanti AB, Chiavegatto Filho ADP.			Reconhecimento de Padrões
Developing and validating a machine learning ensemble model to predict postoperative delirium in a cohort of high-risk surgical patients: A secondary cohort analysis	Neto PCS, Rodrigues AL, Stahlschmidt A, Helal L, Stefani LC.			Reconhecimento de Padrões
Osteoarthritis of the Temporomandibular Joint can be diagnosed earlier using biomarkers and machine learning	Bianchi J, de Oliveira Ruellas AC, Gonçalves JR, Paniagua B, Prieto JC, Styner M, Li T, Zhu H, Sugai J, Giannobile W, Benavides E, Soki F, Yatabe M, Ashman L, Walker D, Soroushmehr R, Najarian K, Cevidanes LHS.			Reconhecimento de Padrões
Deep learning for Alzheimer's disease: Mapping large-scale histological tau protein for neuroimaging biomarker validation	Ushizima D, Chen Y, Alegro M, Ovando D, Eser R, Lee W, Poon K, Shankar A, Kantamneni N, Satrawada S, Junior EA, Heinsen H, Tosun D, Grinberg LT.			Reconhecimento de Padrões
Inference of Essential Genes of the Parasite Haemonchus contortus via Machine Learning	Campos TL, Korhonen PK, Young ND, Wang T, Song J, Marhoefer R, Chang BCH, Selzer PM, Gasser RB.			Reconhecimento de Padrões
Quantitative Analysis of OCT for Neovascular Age-Related Macular Degeneration Using Deep Learning	Moraes G, Fu DJ, Wilson M, Khalid H, Wagner SK, Korot E, Ferraz D, Faes L, Kelly CJ, Spitz T, Patel PJ, Balaskas K, Keenan TDL, Keane PA, Chopra R.			Reconhecimento de Padrões
Tuberculosis drug resistance profiling based on machine learning: A literature review	Sharma A, Machado E, Lima KVB, Suffys PN, Conceição EC.			Reconhecimento de Padrões
Machine learning-based CT radiomics features for the prediction of pulmonary metastasis in osteosarcoma	Pereira HM, Leite Duarte ME, Ribeiro Damasceno I, de Oliveira Moura Santos LA, Nogueira-Barbosa MH.			Reconhecimento de Padrões
Association between abnormal brain functional connectivity in children and psychopathology: A study based on graph theory and machine learning	Sato JR, Biazoli CE Jr, Salum GA, Gadelha A, Crossley N, Vieira G, Zugman A, Picon FA, Pan PM, Hoexter MQ, Amaro E Jr, Anés M, Moura LM, Del'Aquilla MAG, Mcguire P, Rohde LA, Miguel EC, Jackowski AP, Bressan RA.			Reconhecimento de Padrões
Machine Learning Framework to Identify Individuals at Risk of Rapid Progression of Coronary Atherosclerosis: From the PARADIGM Registry	Han D, Kolli KK, Al'Aref SJ, Baskaran L, van Rosendael AR, Gransar H, Andreini D, Budoff MJ, Cademartiri F, Chinnaiyan K, Choi JH, Conte E, Marques H, de Araújo Gonçalves P, Gottlieb I, Hadamitzky M, Leipsic JA, Maffei E, Pontone G, Raff GL, Shin S, Kim YJ, Lee BK, Chun EJ, Sung JM, Lee SE, Virmani R, Samady H, Stone P, Narula J, Berman DS, Bax JJ, Shaw LJ, Lin FY, Min JK, Chang HJ.			Reconhecimento de Padrões
Deep learning-based pathology image analysis predicts cancer progression risk in patients with oral leukoplakia	Zhang X, Gleber-Netto FO, Wang S, Martins-Chaves RR, Gomez RS, Vigneswaran N, Sarkar A, William WN Jr, Papadimitrakopoulou V, Williams M, Bell D, Palsgrove D, Bishop J, Heymach JV, Gillenwater AM, Myers JN, Ferrarotto R, Lippman SM, Pickering CR, Xiao G.			Reconhecimento de Padrões
Federated learning for predicting clinical outcomes in patients with COVID-19	Dayan I, Roth HR, Zhong A, Harouni A, Gentili A, Abidin AZ, Liu A, Costa AB, Wood BJ, Tsai CS, Wang CH, Hsu CN, Lee CK, Ruan P, Xu D, Wu D, Huang E, Kitamura FC, Lacey G, de Antônio Corradi GC, Nino G, Shin HH, Obinata H, Ren H, Crane JC, Tetreault J, Guan J, Garrett JW, Kaggie JD, Park JG, Dreyer K, Juluru K, Kersten K, Rockenbach MABC, Linguraru MG, Haider MA, AbdelMaseeh M, Rieke N, Damasceno …			Soluções Sul Global
Comparing COVID-19 risk factors in Brazil using machine learning: the importance of socioeconomic, demographic and structural factors	Baqui P, Marra V, Alaa AM, Bica I, Ercole A, van der Schaar M.			Reconhecimento de Padrões
A machine learning based framework to identify and classify long terminal repeat retrotransposons	Schietgat L, Vens C, Cerri R, Fischer CN, Costa E, Ramon J, Carareto CMA, Blockeel H.			Reconhecimento de Padrões
2p24.2 (rs7552) is a susceptibility locus for nonsyndromic cleft lip with or without cleft palate in the Brazilian population	Machado RA, Nogueira EN, Martelli-Júnior H, Reis SR, Persuhn DC, Coletta RD.			Aplicações no SUS
Circulating lncRNAs as biomarkers for severe dengue using a machine learning approach	Katz R, Nam NM, de Lima Campos T, Indenbaum V, Terenteva S, Hang DTT, Hoi LT, Danielli A, Lustig Y, Schwartz E, Tong HV, Sklan EH.			Reconhecimento de Padrões
Slow Versus Fast Robot-Assisted Locomotor Training After Severe Stroke: A Randomized Controlled Trial	Rodrigues TA, Goroso DG, Westgate PM, Carrico C, Batistella LR, Sawaki L.			Aplicações no SUS
A hybrid data mining model for diagnosis of patients with clinical suspicion of dementia	Moreira LB, Namen AA.			Aplicações no SUS
Rescue therapy for vasospasm following aneurysmal subarachnoid hemorrhage: a propensity score-matched analysis with machine learning	Martini ML, Neifert SN, Shuman WH, Chapman EK, Schüpper AJ, Oermann EK, Mocco J, Todd M, Torner JC, Molyneux A, Mayer S, Roux PL, Vergouwen MDI, Rinkel GJE, Wong GKC, Kirkpatrick P, Quinn A, Hänggi D, Etminan N, van den Bergh WM, Jaja BNR, Cusimano M, Schweizer TA, Suarez JI, Fukuda H, Yamagata S, Lo B, Leonardo de Oliveira Manoel A, Boogaarts HD, Macdonald RL			Reconhecimento de Padrões
Machine learning algorithm approach to complete blood count can be used as early predictor of COVID-19 outcome	Ramalho-Pinto CH, Ventura LHA, Camatta GC, Silveira-Nunes G, Gomes MS, Sato HI, Costa MS, Guimarães HC, Barbuto RC, Martins-Filho OA, Amaral LR, Bertarini PLL, Teixeira SMR, Tupinambás U, Teixeira-Carvalho A, Faria AMC.			Reconhecimento de Padrões
Unraveling relevant cross-waves pattern drifts in patient-hospital risk factors among hospitalized COVID-19 patients using explainable machine learning methods	Lana FCB, Marinho CC, de Paiva BBM, Valle LR, do Nascimento GF, da Rocha LCD, Carneiro M, Batista JDL, Anschau F, Paraiso PG, Bartolazzi F, Cimini CCR, Schwarzbold AV, Rios DRA, Gonçalves MA, Marcolino MS.			Reconhecimento de Padrões
A Novel Machine Learning-based Predictive Model of Clinically Significant Prostate Cancer and Online Risk Calculator	Vasconcelos Ordones F, Kawano PR, Vermeulen L, Hooshyari A, Scholtz D, Gilling PJ, Foreman D, Kaufmann B, Poyet C, Gorin M, Barbosa AMP, da Rocha NC, de Andrade LGM.			Reconhecimento de Padrões
Disability in multiple sclerosis is associated with age and inflammatory, metabolic and oxidative/nitrosative stress biomarkers: results of multivariate and machine learning procedures	Flauzino T, Simão ANC, de Carvalho Jennings Pereira WL, Alfieri DF, Oliveira SR, Kallaur AP, Lozovoy MAB, Kaimen-Maciel DR, Maes M, Reiche EMV.			Reconhecimento de Padrões
A multipurpose machine learning approach to predict COVID-19 negative prognosis in São Paulo, Brazil	Fernandes FT, de Oliveira TA, Teixeira CE, Batista AFM, Dalla Costa G, Chiavegatto Filho ADP.			Reconhecimento de Padrões
Rational design and synthesis of pyrazole derivatives as potential SARS-CoV-2 M(pro) inhibitors: An integrated approach merging combinatorial chemistry, molecular docking, and deep learning	Ferrarezi AA, de Souza JVP, Maigret B, Kioshima ÉS, Moura S, de Oliveira AJB, Rosa FA, Gonçalves RAC.			Reconhecimento de Padrões
MRI-based machine learning radiomics can predict HER2 expression level and pathologic response after neoadjuvant therapy in HER2 overexpressing breast cancer	Bitencourt AGV, Gibbs P, Rossi Saccarelli C, Daimiel I, Lo Gullo R, Fox MJ, Thakur S, Pinker K, Morris EA, Morrow M, Jochelson MS.			Reconhecimento de Padrões
Genetically predicted gene expression of prefrontal DRD4 gene and the differential susceptibility to childhood emotional eating in response to positive environment	Barth B, Bizarro L, Miguel PM, Dubé L, Levitan R, O'Donnell K, Meaney MJ, Silveira PP.			Aplicações no SUS
Mapping variants in thyroid hormone transporter MCT8 to disease severity by genomic, phenotypic, functional, structural and deep learning integration	Groeneweg S, van Geest FS, Martín M, Dias M, Frazer J, Medina-Gomez C, Sterenborg RBTM, Wang H, Dolcetta-Capuzzo A, de Rooij LJ, Teumer A, Abaci A, van den Akker ELT, Ambegaonkar GP, Armour CM, Bacos I, Bakhtiani P, Barca D, Bauer AJ, van den Berg SAA, van den Berge A, Bertini E, van Beynum IM, Brunetti-Pierri N, Brunner D, Cappa M, Cappuccio G, Castellotti B, Castiglioni C, Chatterjee K, Chesove…			Reconhecimento de Padrões
Decoding the blueprint of receptor binding by filoviruses through large-scale binding assays and machine learning	Lasso G, Grodus M, Valencia E, DeJesus V, Liang E, Delwel I, Bortz RH 3rd, Lupyan D, Ehrlich HY, Castellanos AA, Gazzo A, Wells HL, Wacharapluesadee S, Tremeau-Bravard A, Seetahal JFR, Hughes T, Lee J, Lee MH, Sjodin AR, Geldenhuys M, Mortlock M, Navarrete-Macias I, Gilardi K, Willig MR, Nava AFD, Loh EH, Asrat M, Smiley-Evans T, Magesa WS, Zikankuba S, Wolking D, Suzán G, Ojeda-Flores R, Carring…			Reconhecimento de Padrões
Deep humoral profiling coupled to interpretable machine learning unveils diagnostic markers and pathophysiology of schistosomiasis	Saha A, Chakraborty T, Rahimikollu J, Xiao H, de Oliveira LBP, Hand TW, Handali S, Secor WE, A O Fraga L, Fairley JK, Das J, Sarkar A.			Reconhecimento de Padrões
ICU staffing feature phenotypes and their relationship with patients' outcomes: an unsupervised machine learning analysis	Zampieri FG, Salluh JIF, Azevedo LCP, Kahn JM, Damiani LP, Borges LP, Viana WN, Costa R, Corrêa TD, Araya DES, Maia MO, Ferez MA, Carvalho AGR, Knibel MF, Melo UO, Santino MS, Lisboa T, Caser EB, Besen BAMP, Bozza FA, Angus DC, Soares M			Reconhecimento de Padrões
Machine Learning-based Prediction Model for Treatment of Acromegaly With First-generation Somatostatin Receptor Ligands	Wildemberg LE, da Silva Camacho AH, Miranda RL, Elias PCL, de Castro Musolino NR, Nazato D, Jallad R, Huayllas MKP, Mota JIS, Almeida T, Portes E, Ribeiro-Oliveira A, Vilar L, Boguszewski CL, Winter Tavares AB, Nunes-Nogueira VS, Mazzuco TL, Rech CGSL, Marques NV, Chimelli L, Czepielewski M, Bronstein MD, Abucham J, de Castro M, Kasuki L, Gadelha M.			Reconhecimento de Padrões
Potential inhibitors of VEGFR1, VEGFR2, and VEGFR3 developed through Deep Learning for the treatment of Cervical Cancer	Nayarisseri A, Abdalla M, Joshi I, Yadav M, Bhrdwaj A, Chopra I, Khan A, Saxena A, Sharma K, Panicker A, Panwar U, Mendonça Junior FJB, Singh SK.			Reconhecimento de Padrões
